# Supplementary material for: The pivotal ripening gene SlDML2 participates in regulating disease resistance in tomato
Source: Plant Biotechnol J. 2023 Jul 19;21(11):2291–306. doi: 10.1111/pbi.14130 (PMC10579708; doi:10.1111/pbi.14130)
Supplement: Supplementary file 1 — Figure S1 Genotypes and predicted peptides of the SlDML2 locus in sldml2 mutants generated by CRISPR/Cas9‐mediated gene editing. Figure S2 Fruits of sldml2 mutants can turn red at the final ripe stage. Figure S3 SlDML2 mutation does not cause significant difference in seed appearance. Figure S4 SlDML2 gene expression in various tomato organs as determined by quantitative RT‐PCR. Figure S5 SlDML2 mutation does not cause significant difference in length of seedling stem. Figure S6 Pearson correlation coefficients between RNA‐seq samples. Figure S7 SlDML2 mutation impairs the gene expression of SlβCA3 and SlFAD3. Figure S8 SlβCA3 and SlFAD3 show no effect on tomato resistance to V. dahliae. Figure S9 Roles of SlβCA3 and SlFAD3 in regulating resistance to Pst DC3000. Figure S10 SlDML2 mutation does not cause differential 5mC modification in the SlβCA3 promoter. Figure S11 SlDML2 mutation disturbs the expression of JA biosynthetic genes. Figure S12 B. cinerea invasion causes a delay in ripening of tomato pericarp tissues around the disease region. Figure S13 Influence of B. cinerea invasion on SlDML2 gene expression. Method S1 V. dahliae culture condition and disease symptom assay. Method S2 Pst DC3000 culture condition and disease symptom assay. Method S3 5mC assay by bisulphite sequencing. Method S4 ChIP‐qPCR assay. Method S5 McrBC‐PCR assay. Method S6 Protein extraction and western blot. Method S7 VIGS. Method S8 Transient overexpression. Method S9 Lycopene content measurement. Method S10 Transcription activity assay. Method S11 Data analysis. Table S1 Up‐regulated genes in the fruit of sldml2‐3 mutant during the pathogenic process of B. cinerea compared with the wild‐type. Table S2 Down‐regulated genes in the fruit of sldml2‐3 mutant during the pathogenic process of B. cinerea compared with the wild‐type. Table S3 Gene ontology (GO) enrichment analysis of differentially expressed genes in the fruit of sldml2‐3 mutant during the pathogenic process of B. cinerea compar [file PBI-21-2291-s001.zip]

Archive with 3 entries (3 files):
- pbi14130-sup-0001-Figures S1-S13.pdf
- pbi14130-sup-0002-Methods S1-S11.doc
- pbi14130-sup-0003-Table S1-S5.xlsx
