# Supplementary material for: The pivotal ripening gene SlDML2 participates in regulating disease resistance in tomato
Source: Plant Biotechnol J. 2023 Jul 19;21(11):2291–306. doi: 10.1111/pbi.14130 (PMC10579708; doi:10.1111/pbi.14130)
Supplement: Supplementary file 1 — Figure S1 Genotypes and predicted peptides of the SlDML2 locus in sldml2 mutants generated by CRISPR/Cas9‐mediated gene editing. Figure S2 Fruits of sldml2 mutants can turn red at the final ripe stage. Figure S3 SlDML2 mutation does not cause significant difference in seed appearance. Figure S4 SlDML2 gene expression in various tomato organs as determined by quantitative RT‐PCR. Figure S5 SlDML2 mutation does not cause significant difference in length of seedling stem. Figure S6 Pearson correlation coefficients between RNA‐seq samples. Figure S7 SlDML2 mutation impairs the gene expression of SlβCA3 and SlFAD3. Figure S8 SlβCA3 and SlFAD3 show no effect on tomato resistance to V. dahliae. Figure S9 Roles of SlβCA3 and SlFAD3 in regulating resistance to Pst DC3000. Figure S10 SlDML2 mutation does not cause differential 5mC modification in the SlβCA3 promoter. Figure S11 SlDML2 mutation disturbs the expression of JA biosynthetic genes. Figure S12 B. cinerea invasion causes a delay in ripening of tomato pericarp tissues around the disease region. Figure S13 Influence of B. cinerea invasion on SlDML2 gene expression. Method S1 V. dahliae culture condition and disease symptom assay. Method S2 Pst DC3000 culture condition and disease symptom assay. Method S3 5mC assay by bisulphite sequencing. Method S4 ChIP‐qPCR assay. Method S5 McrBC‐PCR assay. Method S6 Protein extraction and western blot. Method S7 VIGS. Method S8 Transient overexpression. Method S9 Lycopene content measurement. Method S10 Transcription activity assay. Method S11 Data analysis. Table S1 Up‐regulated genes in the fruit of sldml2‐3 mutant during the pathogenic process of B. cinerea compared with the wild‐type. Table S2 Down‐regulated genes in the fruit of sldml2‐3 mutant during the pathogenic process of B. cinerea compared with the wild‐type. Table S3 Gene ontology (GO) enrichment analysis of differentially expressed genes in the fruit of sldml2‐3 mutant during the pathogenic process of B. cinerea compar [file PBI-21-2291-s001.zip › pbi14130-sup-0003-Table S1-S5.xlsx]

## Sheet: Table S1
Table S1. Up-regulated genes in the fruit of sldml2-3 mutant during the pathogenic process of B. cinerea compared with the wild-type. GO, gene ontology; KEGG, Kyoto Encyclopedia of Genes and Genomes; FPKM, fragments per kilobase of exon per million mapped fragments; WT, wild-type; Rep, replicate.
Gene ID	GO Terms	KEGG pathways	FPKM						Fold change (sldml2-3/WT)	Log2 (Fold change)	P Value	Adjusted P Value	Description
			WT_Rep1	WT_Rep2	WT_Rep3	sldml2-3_Rep1	sldml2-3_Rep2	sldml2-3_Rep3
Solyc10g078550.3	GO:0004353(glutamate dehydrogenase [NAD(P)+] activity);GO:0005507(copper ion binding);GO:0005524(ATP binding);GO:0005739(mitochondrion);GO:0006520(cellular amino acid metabolic process);GO:0006807(nitrogen compound metabolic process);GO:0008270(zinc ion binding);GO:0009646(response to absence of light);GO:0009651(response to salt stress);GO:0016491(oxidoreductase activity);GO:0046686(response to …	01200(Carbon metabolism);00910(Nitrogen metabolism);00250(Alanine, aspartate and glutamate metabolism);00220(Arginine biosynthesis);00471(D-Glutamine and D-glutamate)	80.3318	76.0884	73.1962	175.538	197.675	189.763	2.45181	1.29385	0	0	glutamate dehydrogenase
Solyc09g075710.2	GO:0009717(isoflavonoid biosynthetic process);GO:0033987(2-hydroxyisoflavanone dehydratase activity);GO:0046287(isoflavonoid metabolic process);GO:0052689(carboxylic ester hydrolase activity)	00943(Isoflavonoid biosynthesis)	24.3073	23.6091	23.0582	58.1315	63.437	68.0802	2.67206	1.41795	0	0	2-hydroxyisoflavanone dehydratase
Solyc06g082535.1	GO:0009808(lignin metabolic process);GO:0016020(membrane);GO:0016710(trans-cinnamate 4-monooxygenase activity);GO:0044550(secondary metabolite biosynthetic process)	00360(Phenylalanine metabolism);00130(Ubiquinone and other terpenoid-quinone biosynthesis);00940(Phenylpropanoid biosynthesis);00945(Stilbenoid, diarylheptanoid and gingerol biosynthesis);00941(Flavonoid biosynthesis)	83.341	86.4905	76.9038	287.328	298.013	299.623	3.5867	1.84266	0	0	trans-cinnamate 4-monooxygenase
Solyc10g006230.3	GO:0009416(response to light stimulus);GO:0009535(chloroplast thylakoid membrane);GO:0009768(photosynthesis, light harvesting in photosystem I);GO:0009941(chloroplast envelope);GO:0010287(plastoglobule);GO:0016168(chlorophyll binding);GO:0031409(pigment binding)	00196(Photosynthesis - antenna proteins)	18.3794	17.083	15.2144	107.394	114.623	120.212	6.75318	2.75557	0	0	chlorophyll a-b binding protein 7, chloroplastic-like
Solyc02g087070.3	GO:0001561(fatty acid alpha-oxidation);GO:0004601(peroxidase activity);GO:0005576(extracellular region);GO:0006629(lipid metabolic process);GO:0006979(response to oxidative stress);GO:0008219(cell death);GO:0009626(plant-type hypersensitive response);GO:0009627(systemic acquired resistance);GO:0009737(response to abscisic acid);GO:0009751(response to salicylic acid);GO:0012511(monolayer-surrounde…	00592(alpha-Linolenic acid metabolism)	9.28769	8.92422	8.80301	44.7157	47.952	46.3728	5.14681	2.36368	0	0	alpha-DOX1
Solyc09g066400.2	GO:0016020(membrane);GO:0016709(oxidoreductase activity, acting on paired donors, with incorporation or reduction of molecular oxygen, NAD(P)H as one donor, and incorporation of one atom of oxygen);GO:0044550(secondary metabolite biosynthetic process)	00909(Sesquiterpenoid and triterpenoid biosynthesis)	8.41571	10.0833	9.04777	316.434	345.871	335.828	36.2341	5.17928	0	0	premnaspirodiene oxygenase
Solyc10g078220.2	GO:0016020(membrane);GO:0016709(oxidoreductase activity, acting on paired donors, with incorporation or reduction of molecular oxygen, NAD(P)H as one donor, and incorporation of one atom of oxygen);GO:0044550(secondary metabolite biosynthetic process)	00940(Phenylpropanoid biosynthesis);00945(Stilbenoid, diarylheptanoid and gingerol biosynthesis);00941(Flavonoid biosynthesis)	27.8446	29.3865	28.0451	88.2234	97.1443	97.4281	3.31623	1.72955	0	0	cytochrome P450 98A3-like
Solyc06g066230.3	GO:0016020(membrane);GO:0016709(oxidoreductase activity, acting on paired donors, with incorporation or reduction of molecular oxygen, NAD(P)H as one donor, and incorporation of one atom of oxygen);GO:0044550(secondary metabolite biosynthetic process)	00909(Sesquiterpenoid and triterpenoid biosynthesis)	192.883	187.239	182.688	488.036	543.097	546.524	2.80318	1.48706	0	0	premnaspirodiene oxygenase
Solyc09g065910.2	GO:0003674(molecular_function);GO:0009507(chloroplast);GO:0009523(photosystem II);GO:0009535(chloroplast thylakoid membrane);GO:0015979(photosynthesis);GO:0016021(integral component of membrane);GO:0042549(photosystem II stabilization)	00195(Photosynthesis)	24.9872	27.0565	25.0591	129.966	125.873	139.238	5.12403	2.35728	0	0	photosystem II reaction center W protein
Solyc04g051620.2	GO:0010334(sesquiterpene synthase activity);GO:0016838(carbon-oxygen lyase activity, acting on phosphates);GO:0045339(farnesyl diphosphate catabolic process);GO:0051762(sesquiterpene biosynthetic process)	00909(Sesquiterpenoid and triterpenoid biosynthesis)	0.196378	0.161785	0.274456	21.173	22.3936	22.7974	104.904	6.71292	0	0	vetispiradiene synthase 1-like
Solyc03g098240.3	GO:0004351(glutamate decarboxylase activity);GO:0005516(calmodulin binding);GO:0005829(cytosol);GO:0006536(glutamate metabolic process);GO:0030170(pyridoxal phosphate binding);GO:0046686(response to cadmium ion)	00650(Butanoate metabolism);00250(Alanine, aspartate and glutamate metabolism);00410(beta-Alanine metabolism);00430(Taurine and hypotaurine metabolism)	61.5363	60.0693	59.6197	149.016	166.1	161.794	2.63158	1.39593	0	0	glutamate decarboxylase
Solyc07g062490.1	GO:0003674(molecular_function);GO:0005576(extracellular region);GO:0006833(water transport)	NA	74.2176	72.8853	69.3975	182.181	194.899	203.205	2.68029	1.42239	0	0
Solyc02g065190.3	GO:0016020(membrane);GO:0016709(oxidoreductase activity, acting on paired donors, with incorporation or reduction of molecular oxygen, NAD(P)H as one donor, and incorporation of one atom of oxygen);GO:0044550(secondary metabolite biosynthetic process)	00591(Linoleic acid metabolism);00380(Tryptophan metabolism);00232(Caffeine metabolism)	15.1056	16.113	15.6262	60.7346	62.6956	63.3129	3.98642	1.99509	0	0	geraniol 8-hydroxylase-like
Solyc07g052370.3	GO:0016020(membrane);GO:0016709(oxidoreductase activity, acting on paired donors, with incorporation or reduction of molecular oxygen, NAD(P)H as one donor, and incorporation of one atom of oxygen);GO:0044550(secondary metabolite biosynthetic process)	00909(Sesquiterpenoid and triterpenoid biosynthesis)	241.885	237.655	243.125	581.567	628.659	630.681	2.54739	1.34902	0	0	premnaspirodiene oxygenase
Solyc10g075100.2	GO:0005516(calmodulin binding);GO:0005576(extracellular region);GO:0005886(plasma membrane);GO:0006869(lipid transport);GO:0008289(lipid binding);GO:0009505(plant-type cell wall);GO:0009534(chloroplast thylakoid);GO:0048046(apoplast);GO:0071555(cell wall organization)	NA	131.152	113.786	112.661	722.593	806.328	814.722	6.55384	2.71234	0	0
Solyc03g117980.3	GO:0004601(peroxidase activity);GO:0005509(calcium ion binding);GO:0005634(nucleus);GO:0005794(Golgi apparatus);GO:0005886(plasma membrane);GO:0006952(defense response);GO:0007231(osmosensory signaling pathway);GO:0009408(response to heat);GO:0009611(response to wounding);GO:0016021(integral component of membrane);GO:0016174(NAD(P)H oxidase activity);GO:0033500(carbohydrate homeostasis);GO:004306…	04626(Plant-pathogen interaction)	44.0109	40.0952	39.4163	88.1276	97.0637	96.0004	2.27644	1.18678	0	0	whitefly-induced gp91-phox
Solyc03g123630.3	GO:0030599(pectinesterase activity);GO:0046910(pectinesterase inhibitor activity);GO:0071944(cell periphery)	00040(Pentose and glucuronate interconversions);00500(Starch and sucrose metabolism)	26.5464	26.0186	25.5758	126.792	133.086	135.724	5.06267	2.3399	0	0	pectin methylesterase
Solyc11g066890.1	GO:0004664(prephenate dehydratase activity);GO:0009094(L-phenylalanine biosynthetic process);GO:0009507(chloroplast);GO:0009570(chloroplast stroma);GO:0016597(amino acid binding);GO:0047769(arogenate dehydratase activity)	01230(Biosynthesis of amino acids);00400(Phenylalanine, tyrosine and tryptophan biosynthesis)	51.2502	47.3853	47.4571	119.436	127.57	128.544	2.57063	1.36212	0	0	arogenate dehydratase/prephenate dehydratase 6
Solyc02g079950.3	GO:0005509(calcium ion binding);GO:0009507(chloroplast);GO:0009534(chloroplast thylakoid);GO:0009535(chloroplast thylakoid membrane);GO:0009543(chloroplast thylakoid lumen);GO:0009570(chloroplast stroma);GO:0009579(thylakoid);GO:0009654(photosystem II oxygen evolving complex);GO:0015979(photosynthesis);GO:0019898(extrinsic component of membrane);GO:0030095(chloroplast photosystem II);GO:0031977(t…	00195(Photosynthesis)	8.09649	8.23326	8.89962	44.8784	49.1783	46.3895	5.56677	2.47684	0	0	photosystem II oxygen-evolving complex protein 3
Solyc02g036350.3	GO:0009693(ethylene biosynthetic process);GO:0051213(dioxygenase activity)	00270(Cysteine and methionine metabolism)	21.4191	21.272	24.2955	132.615	128.894	137.476	5.95619	2.57439	0	0	1-aminocyclopropane-1-carboxylate oxidase
Solyc12g094620.2	GO:0004096(catalase activity);GO:0005737(cytoplasm);GO:0020037(heme binding);GO:0042542(response to hydrogen peroxide);GO:0042744(hydrogen peroxide catabolic process)	01200(Carbon metabolism);00630(Glyoxylate and dicarboxylate metabolism);00380(Tryptophan metabolism);04146(Peroxisome)	213.753	209.593	214.436	465.116	501.534	507.266	2.311	1.20852	0	0	catalase
Solyc12g044820.2	GO:0005524(ATP binding);GO:0005774(vacuolar membrane);GO:0005886(plasma membrane);GO:0008559(xenobiotic-transporting ATPase activity);GO:0016021(integral component of membrane);GO:0042626(ATPase activity, coupled to transmembrane movement of substances)	02010(ABC transporters)	1.29938	1.35918	1.10364	11.6815	11.009	11.1504	8.99498	3.16912	0	0	ABC transporter C family member 8-like
Solyc00g174340.2	GO:0003674(molecular_function);GO:0005576(extracellular region);GO:0009611(response to wounding);GO:0009617(response to bacterium);GO:0009723(response to ethylene);GO:0009751(response to salicylic acid);GO:0009753(response to jasmonic acid);GO:0009814(defense response, incompatible interaction);GO:0080027(response to herbivore)	04075(Plant hormone signal transduction);04626(Plant-pathogen interaction)	72.4914	70.2342	74.4374	501.323	522.223	543.393	7.2155	2.8511	0	0	PR protein
Solyc03g112060.3	GO:0008047(enzyme activator activity);GO:0008987(quinolinate synthetase A activity);GO:0009060(aerobic respiration);GO:0009435(NAD biosynthetic process);GO:0009507(chloroplast);GO:0016226(iron-sulfur cluster assembly);GO:0016740(transferase activity);GO:0042803(protein homodimerization activity);GO:0046872(metal ion binding);GO:0051176(positive regulation of sulfur metabolic process);GO:0051539(4…	00760(Nicotinate and nicotinamide metabolism)	13.5076	12.1513	13.268	41.9728	46.4901	44.3884	3.41283	1.77097	0	0	quinolinate synthase
Solyc01g006300.3	GO:0004601(peroxidase activity);GO:0020037(heme binding)	00940(Phenylpropanoid biosynthesis)	54.1883	54.8349	54.3932	152.332	155.464	162.49	2.87783	1.52498	0	0	peroxidase
Solyc08g074260.3	GO:0016020(membrane);GO:0016709(oxidoreductase activity, acting on paired donors, with incorporation or reduction of molecular oxygen, NAD(P)H as one donor, and incorporation of one atom of oxygen);GO:0044550(secondary metabolite biosynthetic process)	00909(Sesquiterpenoid and triterpenoid biosynthesis)	70.3894	66.5218	64.6302	176.208	199.529	193.327	2.82356	1.49751	0	0	premnaspirodiene oxygenase
Solyc08g007790.3	GO:0003985(acetyl-CoA C-acetyltransferase activity);GO:0004421(hydroxymethylglutaryl-CoA synthase activity);GO:0005739(mitochondrion);GO:0005829(cytosol);GO:0009506(plasmodesma);GO:0016126(sterol biosynthetic process);GO:0019287(isopentenyl diphosphate biosynthetic process, mevalonate pathway)	00650(Butanoate metabolism);00072(Synthesis and degradation of ketone bodies);00280(Valine, leucine and isoleucine degradation);00900(Terpenoid backbone biosynthesis)	254.357	256.623	250.281	603.3	645.255	628.903	2.46625	1.30232	0	0	3-hydroxy-3-methylglutaryl coenzyme A synthase
Solyc12g044983.1	GO:0016020(membrane);GO:0016709(oxidoreductase activity, acting on paired donors, with incorporation or reduction of molecular oxygen, NAD(P)H as one donor, and incorporation of one atom of oxygen);GO:0044550(secondary metabolite biosynthetic process)	00380(Tryptophan metabolism)	225.631	232.572	230.413	447.547	471.637	469.264	2.01628	1.0117	0	0	hypothetical protein
Solyc01g106630.2	NA	NA	64.4756	64.8884	64.0365	1313.44	1425.67	1447.9	21.6494	4.43626	0	0
Solyc07g032640.2	GO:0005509(calcium ion binding);GO:0005515(protein binding);GO:0008266(poly(U) RNA binding);GO:0009507(chloroplast);GO:0009534(chloroplast thylakoid);GO:0009535(chloroplast thylakoid membrane);GO:0009543(chloroplast thylakoid lumen);GO:0009570(chloroplast stroma);GO:0009579(thylakoid);GO:0009654(photosystem II oxygen evolving complex);GO:0010205(photoinhibition);GO:0010207(photosystem II assembly…	00195(Photosynthesis)	11.4333	10.2952	10.6688	52.5634	55.7792	54.2636	5.01914	2.32744	0	0	oxygen-evolving enhancer protein 1
Solyc01g101210.4	GO:0010334(sesquiterpene synthase activity);GO:0016838(carbon-oxygen lyase activity, acting on phosphates);GO:0045339(farnesyl diphosphate catabolic process);GO:0051762(sesquiterpene biosynthetic process)	00909(Sesquiterpenoid and triterpenoid biosynthesis)	76.6274	71.2669	71.9972	177.857	201.049	198.93	2.62783	1.39387	0	0	vetispiradiene synthase 1
Solyc04g074480.3	GO:0003849(3-deoxy-7-phosphoheptulonate synthase activity);GO:0009073(aromatic amino acid family biosynthetic process);GO:0009507(chloroplast);GO:0009536(plastid);GO:0016020(membrane)	01230(Biosynthesis of amino acids);00400(Phenylalanine, tyrosine and tryptophan biosynthesis)	129.568	143.165	136.916	307.177	320.755	328.442	2.33462	1.22319	0	0	phospho-2-dehydro-3-deoxyheptonate aldolase
Solyc10g079860.2	GO:0004553(hydrolase activity, hydrolyzing O-glycosyl compounds);GO:0030247(polysaccharide binding);GO:0046658(anchored component of plasma membrane)	00500(Starch and sucrose metabolism)	35.4875	32.8734	31.7213	154.023	160.599	160.134	4.74366	2.246	0	0	hypothetical protein
Solyc08g080630.3	GO:0004867(serine-type endopeptidase inhibitor activity);GO:0005576(extracellular region);GO:0005618(cell wall);GO:0006508(proteolysis);GO:0008233(peptidase activity);GO:0009611(response to wounding);GO:0050832(defense response to fungus)	NA	188.902	198.169	192.24	447.539	475.917	499.025	2.45547	1.296	0	0
Solyc05g005160.3	GO:0003878(ATP citrate synthase activity);GO:0005524(ATP binding);GO:0005737(cytoplasm);GO:0005829(cytosol);GO:0006085(acetyl-CoA biosynthetic process);GO:0006629(lipid metabolic process);GO:0009346(citrate lyase complex)	00020(Citrate cycle (TCA cycle))	293.192	307.595	298.315	591.533	640.63	628.33	2.06928	1.04913	0	0	ATP-citrate synthase alpha chain protein 2
Solyc01g059965.1	GO:0004553(hydrolase activity, hydrolyzing O-glycosyl compounds);GO:0030247(polysaccharide binding);GO:0046658(anchored component of plasma membrane)	00500(Starch and sucrose metabolism)	273.192	263.698	256.102	972.091	1048.35	1058.23	3.88234	1.95693	0	0	hypothetical protein
Solyc11g018777.1	GO:0004601(peroxidase activity);GO:0005576(extracellular region);GO:0006979(response to oxidative stress);GO:0020037(heme binding);GO:0046872(metal ion binding);GO:0055114(oxidation-reduction process);GO:0071456(cellular response to hypoxia)	00940(Phenylpropanoid biosynthesis)	16.608	16.4345	15.2621	65.5369	73.3748	77.4508	4.47913	2.16322	0	0	lignin-forming anionic peroxidase
Solyc08g080650.3	GO:0005576(extracellular region);GO:0009651(response to salt stress);GO:0009816(defense response to bacterium, incompatible interaction);GO:0009817(defense response to fungus, incompatible interaction);GO:0051707(response to other organism)	NA	682.538	675.666	684.78	2680.99	2920.13	2861.77	4.14241	2.05047	0	0
Solyc03g096550.3	GO:0003674(molecular_function);GO:0005576(extracellular region);GO:0005773(vacuole);GO:0005774(vacuolar membrane);GO:0005829(cytosol);GO:0005886(plasma membrane);GO:0008150(biological_process);GO:0009507(chloroplast);GO:0009535(chloroplast thylakoid membrane);GO:0009579(thylakoid)	NA	126.431	118.874	118.197	311.698	329.641	350.014	2.72723	1.44744	0	0
Solyc02g038740.3	GO:0004420(hydroxymethylglutaryl-CoA reductase (NADPH) activity);GO:0005778(peroxisomal membrane);GO:0005789(endoplasmic reticulum membrane);GO:0008299(isoprenoid biosynthetic process);GO:0016126(sterol biosynthetic process)	00900(Terpenoid backbone biosynthesis)	275.549	258.22	272.413	677.156	743.455	739.003	2.67881	1.42159	0	0	3-hydroxy-3-methylglutaryl-coenzyme A reductase 2
Solyc09g008780.3	GO:0016021(integral component of membrane)	NA	44.7766	47.4174	43.8497	114.715	120.992	120.266	2.6166	1.38769	0	0
Solyc12g057060.2	GO:0009813(flavonoid biosynthetic process);GO:0043231(intracellular membrane-bounded organelle);GO:0052696(flavonoid glucuronidation);GO:0080043(quercetin 3-O-glucosyltransferase activity);GO:0080044(quercetin 7-O-glucosyltransferase activity)	00908(Zeatin biosynthesis)	15.888	14.2568	14.2127	82.5042	86.7786	88.3826	5.80882	2.53825	0	0	UDP-glycosyltransferase 85A1
Solyc10g075150.2	GO:0005576(extracellular region);GO:0005618(cell wall);GO:0006869(lipid transport);GO:0008289(lipid binding);GO:0009414(response to water deprivation);GO:0009737(response to abscisic acid);GO:0048046(apoplast)	NA	72.9713	72.7637	66.4952	458.867	465.352	486.029	6.64489	2.73225	0	0
Solyc01g060020.3	GO:0004553(hydrolase activity, hydrolyzing O-glycosyl compounds);GO:0030247(polysaccharide binding);GO:0046658(anchored component of plasma membrane)	00500(Starch and sucrose metabolism)	298.2	287.969	281.268	1052.22	1142.55	1153.15	3.85956	1.94843	0	0	hypothetical protein
Solyc01g005470.3	GO:0003674(molecular_function);GO:0005737(cytoplasm);GO:0005886(plasma membrane);GO:0006979(response to oxidative stress);GO:0016021(integral component of membrane)	NA	105.806	97.8771	104.227	234.307	253.067	258.547	2.42253	1.27652	0	0
Solyc03g120980.3	GO:0005886(plasma membrane);GO:0016021(integral component of membrane);GO:0042626(ATPase activity, coupled to transmembrane movement of substances)	01200(Carbon metabolism);00620(Pyruvate metabolism);00710(Carbon fixation in photosynthetic organisms)	23.0156	22.4448	23.0996	50.4218	54.4831	56.0063	2.34701	1.23083	0	0	NADP-dependent malic enzyme
Solyc10g083690.3	GO:0016020(membrane);GO:0016709(oxidoreductase activity, acting on paired donors, with incorporation or reduction of molecular oxygen, NAD(P)H as one donor, and incorporation of one atom of oxygen);GO:0044550(secondary metabolite biosynthetic process)	00380(Tryptophan metabolism)	12.9591	12.5438	13.3462	54.8278	58.8276	58.5194	4.43189	2.14792	0	0	cytochrome P450
Solyc06g082530.2	GO:0003700(transcription factor activity, sequence-specific DNA binding);GO:0005634(nucleus);GO:0006355(regulation of transcription, DNA-templated);GO:0043565(sequence-specific DNA binding)	00360(Phenylalanine metabolism);00130(Ubiquinone and other terpenoid-quinone biosynthesis);00940(Phenylpropanoid biosynthesis);00945(Stilbenoid, diarylheptanoid and gingerol biosynthesis);00941(Flavonoid biosynthesis)	50.0756	48.4825	47.7364	117.289	126.614	127.031	2.53553	1.34229	0	0	trans-cinnamate 4-monooxygenase-like
Solyc03g116225.1	GO:0005515(protein binding)	NA	57.7999	55.1373	53.3991	410.922	409.858	408.653	7.39125	2.88582	0	0
Solyc07g049440.3	GO:0005576(extracellular region);GO:0016042(lipid catabolic process);GO:0016788(hydrolase activity, acting on ester bonds);GO:0052689(carboxylic ester hydrolase activity)	00561(Glycerolipid metabolism)	19.3841	18.3548	20.3378	75.1923	85.0475	78.2235	4.10601	2.03774	0	0	hypothetical protein
Solyc06g063370.3	GO:0009416(response to light stimulus);GO:0009535(chloroplast thylakoid membrane);GO:0009768(photosynthesis, light harvesting in photosystem I);GO:0009941(chloroplast envelope);GO:0010287(plastoglobule);GO:0016168(chlorophyll binding);GO:0031409(pigment binding)	00196(Photosynthesis - antenna proteins)	18.2899	17.3229	17.577	87.463	97.6169	97.704	5.31651	2.41048	0	0	chlorophyll a-b binding protein CP26
Solyc12g098757.1	NA	NA	1.73745	1.17547	1.62727	23.0172	24.2517	22.3007	15.3231	3.93763	0	0
Solyc03g005760.1	GO:0009416(response to light stimulus);GO:0009535(chloroplast thylakoid membrane);GO:0009768(photosynthesis, light harvesting in photosystem I);GO:0009941(chloroplast envelope);GO:0010287(plastoglobule);GO:0016168(chlorophyll binding);GO:0031409(pigment binding)	00196(Photosynthesis - antenna proteins)	18.5503	17.7879	16.7667	127.002	133.069	144.155	7.61182	2.92824	0	0	chlorophyll a-b binding protein 3A
Solyc01g009430.3	GO:0003674(molecular_function);GO:0005634(nucleus)	NA	23.794	25.8897	24.7363	107.093	116.207	117.041	4.57325	2.19322	0	0
Solyc10g086180.2	GO:0005515(protein binding);GO:0005737(cytoplasm);GO:0005829(cytosol);GO:0006559(L-phenylalanine catabolic process);GO:0006952(defense response);GO:0006979(response to oxidative stress);GO:0009611(response to wounding);GO:0009699(phenylpropanoid biosynthetic process);GO:0009800(cinnamic acid biosynthetic process);GO:0045548(phenylalanine ammonia-lyase activity);GO:0080167(response to karrikin)	00360(Phenylalanine metabolism);00940(Phenylpropanoid biosynthesis)	10.4832	10.7757	11.628	55.0106	63.8281	58.7006	5.39848	2.43255	0	0	phenylalanine ammonia-lyase
Solyc04g054710.3	GO:0004069(L-aspartate:2-oxoglutarate aminotransferase activity);GO:0009095(aromatic amino acid family biosynthetic process, prephenate pathway);GO:0030170(pyridoxal phosphate binding);GO:0033853(aspartate-prephenate aminotransferase activity);GO:0033854(glutamate-prephenate aminotransferase activity);GO:0042802(identical protein binding)	01230(Biosynthesis of amino acids);00350(Tyrosine metabolism);00360(Phenylalanine metabolism);00400(Phenylalanine, tyrosine and tryptophan biosynthesis);00950(Isoquinoline alkaloid biosynthesis);00960(Tropane, piperidine and pyridine alkaloid biosynthesis)	102.562	96.5343	96.148	200.835	215.765	216.579	2.14459	1.1007	0	0	prephenate aminotransferase
Solyc04g071780.3	GO:0016020(membrane);GO:0016709(oxidoreductase activity, acting on paired donors, with incorporation or reduction of molecular oxygen, NAD(P)H as one donor, and incorporation of one atom of oxygen);GO:0044550(secondary metabolite biosynthetic process)	00380(Tryptophan metabolism)	3.27993	3.04832	3.40952	24.0253	24.6179	25.2831	7.59172	2.92443	0	0	flavonoid 3'-monooxygenase-like
Solyc07g008107.1	GO:0046658(anchored component of plasma membrane)	NA	21.1036	19.1912	18.59	163.908	175.477	163.658	8.54285	3.09472	0	0
Solyc03g006250.3	GO:0005576(extracellular region);GO:0016042(lipid catabolic process);GO:0016788(hydrolase activity, acting on ester bonds);GO:0052689(carboxylic ester hydrolase activity)	00511(Other glycan degradation)	5.06578	5.30448	5.55342	34.0009	36.983	38.0124	6.84491	2.77503	0	0	GDSL-like Lipase/Acylhydrolase superfamily protein
Solyc07g045350.3	GO:0003985(acetyl-CoA C-acetyltransferase activity);GO:0005737(cytoplasm);GO:0005777(peroxisome);GO:0005829(cytosol);GO:0005886(plasma membrane);GO:0008299(isoprenoid biosynthetic process);GO:0009793(embryo development ending in seed dormancy);GO:0009846(pollen germination);GO:0009860(pollen tube growth);GO:0016125(sterol metabolic process);GO:0046872(metal ion binding)	01200(Carbon metabolism);01212(Fatty acid metabolism);00620(Pyruvate metabolism);00630(Glyoxylate and dicarboxylate metabolism);00640(Propanoate metabolism);00650(Butanoate metabolism);00071(Fatty acid degradation);00072(Synthesis and degradation of ketone bodies);00280(Valine, leucine and isoleucine degradation);00310(Lysine degradation);00380(Tryptophan metabolism);00900(Terpenoid backbone bios…	379.43	381.783	377.17	800.089	851.964	840.579	2.18963	1.13068	0	0	acetyl-CoA acetyltransferase
Solyc03g078490.3	GO:0009813(flavonoid biosynthetic process);GO:0043231(intracellular membrane-bounded organelle);GO:0052696(flavonoid glucuronidation);GO:0080043(quercetin 3-O-glucosyltransferase activity);GO:0080044(quercetin 7-O-glucosyltransferase activity)	00908(Zeatin biosynthesis)	10.641	9.89984	10.6263	39.7769	44.4623	43.0529	4.08418	2.03005	0	0	UDP-glycosyltransferase 85A1
Solyc05g052680.1	GO:0005737(cytoplasm);GO:0016740(transferase activity);GO:0016747(transferase activity, transferring acyl groups other than amino-acyl groups);GO:0080167(response to karrikin)	00940(Phenylpropanoid biosynthesis);00945(Stilbenoid, diarylheptanoid and gingerol biosynthesis);00941(Flavonoid biosynthesis)	2.23969	1.57408	2.27188	33.8984	41.107	37.7452	18.5273	4.21158	0	0	shikimate O-hydroxycinnamoyltransferase-like
Solyc09g014520.3	GO:0009416(response to light stimulus);GO:0009535(chloroplast thylakoid membrane);GO:0009768(photosynthesis, light harvesting in photosystem I);GO:0009941(chloroplast envelope);GO:0010287(plastoglobule);GO:0016168(chlorophyll binding);GO:0031409(pigment binding)	00196(Photosynthesis - antenna proteins)	18.9645	19.0078	19.9724	79.2936	85.1549	87.6251	4.35025	2.1211	0	0	chlorophyll a-b binding protein CP29.1
Solyc10g076240.2	GO:0004601(peroxidase activity);GO:0009505(plant-type cell wall);GO:0009664(plant-type cell wall organization)	00940(Phenylpropanoid biosynthesis)	177.723	171.839	171.183	543.291	592.597	601.495	3.33634	1.73827	0	0	cationic peroxidase 1
Solyc08g029000.3	GO:0016165(linoleate 13S-lipoxygenase activity)	00591(Linoleic acid metabolism)	29.1101	28.662	28.7807	97.6141	101.327	108.139	3.5479	1.82696	0	0	probable linoleate 9S-lipoxygenase 5
Solyc02g065400.3	GO:0005509(calcium ion binding);GO:0005515(protein binding);GO:0008266(poly(U) RNA binding);GO:0009507(chloroplast);GO:0009534(chloroplast thylakoid);GO:0009535(chloroplast thylakoid membrane);GO:0009543(chloroplast thylakoid lumen);GO:0009570(chloroplast stroma);GO:0009579(thylakoid);GO:0009654(photosystem II oxygen evolving complex);GO:0010205(photoinhibition);GO:0010207(photosystem II assembly…	00195(Photosynthesis)	9.86017	11.052	11.3645	58.6553	62.0165	61.6703	5.64934	2.49808	0	0	oxygen-evolving enhancer protein 1, chloroplastic
Solyc01g100760.2	GO:0005737(cytoplasm);GO:0010090(trichome morphogenesis)	NA	119.373	113.655	116.965	275.424	277.586	281.47	2.38428	1.25355	0	0
Solyc12g099260.2	GO:0003878(ATP citrate synthase activity);GO:0005524(ATP binding);GO:0005737(cytoplasm);GO:0005829(cytosol);GO:0006085(acetyl-CoA biosynthetic process);GO:0006629(lipid metabolic process);GO:0009346(citrate lyase complex);GO:0016020(membrane);GO:0046872(metal ion binding);GO:0048037(cofactor binding)	00020(Citrate cycle (TCA cycle))	227.84	228.432	227.134	494.632	540.179	535.366	2.29758	1.20011	0	0	ATP-citrate synthase beta chain protein 2
Solyc05g056170.3	GO:0005515(protein binding);GO:0005737(cytoplasm);GO:0005829(cytosol);GO:0006559(L-phenylalanine catabolic process);GO:0006952(defense response);GO:0006979(response to oxidative stress);GO:0009611(response to wounding);GO:0009699(phenylpropanoid biosynthetic process);GO:0009800(cinnamic acid biosynthetic process);GO:0045548(phenylalanine ammonia-lyase activity);GO:0080167(response to karrikin)	00360(Phenylalanine metabolism);00940(Phenylpropanoid biosynthesis)	6.06088	6.96554	5.6388	41.4688	42.9235	44.0374	6.8807	2.78255	0	0	phenylalanine ammonia-lyase-like
Solyc10g055810.2	GO:0004568(chitinase activity);GO:0005576(extracellular region);GO:0008061(chitin binding);GO:0016998(cell wall macromolecule catabolic process);GO:0050832(defense response to fungus)	00520(Amino sugar and nucleotide sugar metabolism)	593.543	595.447	596.035	1444.11	1554.84	1573.91	2.56179	1.35715	0	0	chitinase
Solyc06g054260.1	GO:0005515(protein binding)	00195(Photosynthesis)	34.4441	32.7606	29.9874	171.838	176.483	184.953	5.48681	2.45597	0	0	photosystem I reaction center subunit II, chloroplastic
Solyc04g016470.3	GO:0004553(hydrolase activity, hydrolyzing O-glycosyl compounds);GO:0030247(polysaccharide binding);GO:0046658(anchored component of plasma membrane)	00500(Starch and sucrose metabolism)	67.2442	59.78	60.4858	227.116	248.326	259.958	3.92193	1.97156	0	0	glycosyl hydrolase family 17 protein
Solyc02g071820.3	GO:0004674(protein serine/threonine kinase activity);GO:0005886(plasma membrane)	00520(Amino sugar and nucleotide sugar metabolism)	5.41737	4.95993	5.03235	21.2922	23.6338	23.1233	4.41602	2.14275	0	0	G-type lectin S-receptor-like serine/threonine-protein kinase At1g11300
Solyc04g074840.3	GO:0006855(drug transmembrane transport);GO:0015238(drug transmembrane transporter activity)	NA	89.8829	90.2188	91.8586	228.358	234.095	231.544	2.55183	1.35153	0	0
Solyc02g069460.3	GO:0003674(molecular_function);GO:0009507(chloroplast);GO:0009534(chloroplast thylakoid);GO:0009535(chloroplast thylakoid membrane);GO:0009538(photosystem I reaction center);GO:0009579(thylakoid);GO:0009941(chloroplast envelope);GO:0010287(plastoglobule);GO:0015979(photosynthesis);GO:0016020(membrane);GO:0016021(integral component of membrane)	00195(Photosynthesis)	4.94858	5.93585	5.14253	41.7623	46.3895	48.4524	8.52339	3.09143	4e-303	5e-301	photosystem I reaction center subunit III
Solyc02g071475.1	GO:0051213(dioxygenase activity)	00941(Flavonoid biosynthesis)	20.2181	20.366	20.3428	63.9256	71.6922	66.693	3.32055	1.73142	7e-300	1e-297	flavonol synthase/flavanone 3-hydroxylase-like
Solyc12g057070.2	GO:0009813(flavonoid biosynthetic process);GO:0043231(intracellular membrane-bounded organelle);GO:0052696(flavonoid glucuronidation);GO:0080043(quercetin 3-O-glucosyltransferase activity);GO:0080044(quercetin 7-O-glucosyltransferase activity)	00908(Zeatin biosynthesis)	4.31615	4.57053	5.17479	24.3447	25.414	27.3504	5.48371	2.45515	1e-299	1e-297	UDP-glycosyltransferase 85A1
Solyc07g066310.3	GO:0005515(protein binding);GO:0009507(chloroplast);GO:0009523(photosystem II);GO:0009534(chloroplast thylakoid);GO:0009535(chloroplast thylakoid membrane);GO:0009579(thylakoid);GO:0009654(photosystem II oxygen evolving complex);GO:0009735(response to cytokinin);GO:0010270(photosystem II oxygen evolving complex assembly);GO:0015979(photosynthesis)	00195(Photosynthesis)	129.277	129.91	126.156	282.213	283.176	294.144	2.23056	1.15741	1e-296	2.22211e-294	PSII polypeptide
Solyc08g080670.2	GO:0005576(extracellular region);GO:0009651(response to salt stress);GO:0009816(defense response to bacterium, incompatible interaction);GO:0009817(defense response to fungus, incompatible interaction);GO:0051707(response to other organism)	NA	1.38326	1.27168	0.990561	18.9101	19.2271	17.4387	15.2451	3.93027	4.62668e-287	6.17756e-285
Solyc09g010690.3	GO:0005737(cytoplasm);GO:0008270(zinc ion binding);GO:0016021(integral component of membrane);GO:0016567(protein ubiquitination);GO:0016874(ligase activity)	NA	48.0252	47.7286	46.1619	94.7322	100.265	100.653	2.08328	1.05886	5.51034e-282	7.23201e-280
Solyc02g071020.3	NA	NA	2.33996	1.87756	2.27554	27.9805	26.201	27.6564	12.6039	3.6558	2.72461e-276	3.49643e-274
Solyc12g007030.2	GO:0004029(aldehyde dehydrogenase (NAD) activity)	00940(Phenylpropanoid biosynthesis)	54.1657	54.8208	52.9972	108.543	114.983	112.355	2.07355	1.0521	4.5747e-276	5.83817e-274	aldehyde dehydrogenase family 2 member C4
Solyc11g018775.1	GO:0004601(peroxidase activity);GO:0005576(extracellular region);GO:0006979(response to oxidative stress);GO:0020037(heme binding);GO:0046872(metal ion binding);GO:0055114(oxidation-reduction process);GO:0071456(cellular response to hypoxia)	00940(Phenylpropanoid biosynthesis)	15.1622	13.2755	13.6651	54.4246	58.1979	56.7604	4.02308	2.0083	1.77642e-272	2.20611e-270	lignin-forming anionic peroxidase
Solyc05g005700.3	GO:0004029(aldehyde dehydrogenase (NAD) activity)	00010(Glycolysis / Gluconeogenesis);00040(Pentose and glucuronate interconversions);00053(Ascorbate and aldarate metabolism);00620(Pyruvate metabolism);00071(Fatty acid degradation);00561(Glycerolipid metabolism);00280(Valine, leucine and isoleucine degradation);00310(Lysine degradation);00330(Arginine and proline metabolism);00340(Histidine metabolism);00380(Tryptophan metabolism);00410(beta-Ala…	64.519	64.5753	67.3845	130.289	136.728	140.503	2.07412	1.0525	1.13301e-271	1.39954e-269	aldehyde dehydrogenase family 2 member B7
Solyc05g052280.3	GO:0004601(peroxidase activity);GO:0005515(protein binding);GO:0005576(extracellular region);GO:0005618(cell wall);GO:0005794(Golgi apparatus);GO:0005829(cytosol);GO:0006979(response to oxidative stress);GO:0009809(lignin biosynthetic process);GO:0010089(xylem development);GO:0020037(heme binding);GO:0042744(hydrogen peroxide catabolic process);GO:0046872(metal ion binding);GO:0048046(apoplast);G…	00940(Phenylpropanoid biosynthesis)	22.7859	20.1207	21.0365	71.3473	71.8183	75.0384	3.41247	1.77082	1.65003e-267	1.9955e-265	peroxidase P7-like
Solyc06g076160.3	GO:0016020(membrane);GO:0016709(oxidoreductase activity, acting on paired donors, with incorporation or reduction of molecular oxygen, NAD(P)H as one donor, and incorporation of one atom of oxygen);GO:0044550(secondary metabolite biosynthetic process)	00903(Limonene and pinene degradation);00945(Stilbenoid, diarylheptanoid and gingerol biosynthesis)	127.37	133.673	130.332	276.985	303.213	300.684	2.25074	1.1704	1.12019e-262	1.33377e-260	cytochrome P450 71B8-like
Solyc06g062670.3	GO:0003676(nucleic acid binding);GO:0003677(DNA binding);GO:0003700(transcription factor activity, sequence-specific DNA binding);GO:0005634(nucleus);GO:0006351(transcription, DNA-templated);GO:0006355(regulation of transcription, DNA-templated);GO:0008270(zinc ion binding);GO:0046872(metal ion binding)	00052(Galactose metabolism);00600(Sphingolipid metabolism);00531(Glycosaminoglycan degradation);00604(Glycosphingolipid biosynthesis - ganglio series);00511(Other glycan degradation)	8.02424	7.92675	7.59131	28.0874	33.3315	33.2206	4.01998	2.00719	5.85897e-262	6.94032e-260	beta-galactosidase 17
Solyc06g076170.3	GO:0004553(hydrolase activity, hydrolyzing O-glycosyl compounds);GO:0030247(polysaccharide binding);GO:0046658(anchored component of plasma membrane)	00500(Starch and sucrose metabolism)	41.9214	38.9328	41.0793	84.5946	92.023	95.4637	2.23139	1.15794	3.00686e-261	3.54364e-259	hypothetical protein
Solyc05g054350.3	GO:0016787(hydrolase activity)	00590(Arachidonic acid metabolism);04146(Peroxisome)	17.1544	14.3967	17.0848	68.1586	67.3808	69.4662	4.21512	2.07557	4.14497e-256	4.83559e-254	hypothetical protein
Solyc02g077080.3	GO:0005794(Golgi apparatus);GO:0016413(O-acetyltransferase activity);GO:0071554(cell wall organization or biogenesis)	NA	27.1816	27.3182	27.0367	63.8522	73.106	68.4773	2.51955	1.33317	1.34296e-254	1.55884e-252
Solyc10g078190.2	GO:0003677(DNA binding);GO:0003886(DNA (cytosine-5-)-methyltransferase activity);GO:0005634(nucleus);GO:0006306(DNA methylation);GO:0006346(methylation-dependent chromatin silencing);GO:0016458(gene silencing);GO:0050832(defense response to fungus);GO:0051567(histone H3-K9 methylation)	00270(Cysteine and methionine metabolism)	3.67132	3.5653	3.22869	17.0635	18.723	19.5197	5.28472	2.40183	3.56298e-254	4.11506e-252	DNA (cytosine-5-)-methyltransferase
Solyc11g010380.2	GO:0006855(drug transmembrane transport);GO:0015238(drug transmembrane transporter activity)	NA	42.5702	42.2983	43.8946	87.3694	96.3158	95.5251	2.1684	1.11663	8.87964e-254	1.0154e-251
Solyc01g108460.2	GO:0004185(serine-type carboxypeptidase activity);GO:0051603(proteolysis involved in cellular protein catabolic process)	00460(Cyanoamino acid metabolism)	2.95285	2.84588	2.9875	8.7759	9.23536	8.8403	3.05609	1.61169	4.53585e-249	5.0861e-247	hypothetical protein
Solyc04g082630.3	GO:0004365(glyceraldehyde-3-phosphate dehydrogenase (NAD+) (phosphorylating) activity);GO:0005829(cytosol);GO:0006006(glucose metabolic process);GO:0006096(glycolytic process);GO:0009409(response to cold);GO:0009416(response to light stimulus);GO:0009507(chloroplast);GO:0009535(chloroplast thylakoid membrane);GO:0009570(chloroplast stroma);GO:0009744(response to sucrose);GO:0009941(chloroplast en…	01200(Carbon metabolism);00710(Carbon fixation in photosynthetic organisms)	2.88641	3.10532	3.45548	20.9251	22.1375	22.5522	6.94542	2.79606	2.94598e-248	3.2874e-246	glyceraldehyde-3-phosphate dehydrogenase B
Solyc12g045020.2	GO:0016020(membrane);GO:0016709(oxidoreductase activity, acting on paired donors, with incorporation or reduction of molecular oxygen, NAD(P)H as one donor, and incorporation of one atom of oxygen);GO:0044550(secondary metabolite biosynthetic process)	00940(Phenylpropanoid biosynthesis)	42.5076	43.493	43.4553	91.1205	95.0509	94.4889	2.168	1.11636	2.28035e-245	2.52027e-243	flavonoid 3-hydroxylase
Solyc01g087850.2	GO:0004252(serine-type endopeptidase activity);GO:0005618(cell wall)	04144(Endocytosis)	9.32619	8.71323	7.88517	28.0145	30.2703	29.2867	3.37793	1.75614	1.51653e-243	1.66811e-241	peptidase
Solyc06g082950.3	GO:0005515(protein binding);GO:0009507(chloroplast);GO:0009534(chloroplast thylakoid);GO:0009535(chloroplast thylakoid membrane);GO:0009538(photosystem I reaction center);GO:0009579(thylakoid);GO:0009941(chloroplast envelope);GO:0010287(plastoglobule);GO:0015979(photosynthesis);GO:0016020(membrane);GO:0016021(integral component of membrane);GO:0019684(photosynthesis, light reaction)	00195(Photosynthesis)	11.411	11.4252	12.4414	56.8413	54.6494	58.2808	4.81245	2.26677	4.13995e-239	4.48961e-237	photosystem I reaction center subunit XI
Solyc04g009960.3	GO:0005829(cytosol);GO:0006545(glycine biosynthetic process);GO:0006567(threonine catabolic process);GO:0008732(L-allo-threonine aldolase activity)	01230(Biosynthesis of amino acids);00260(Glycine, serine and threonine metabolism)	21.2052	20.3778	18.2601	55.2423	58.1818	61.1784	2.91767	1.54482	2.97553e-238	3.19683e-236	probable low-specificity L-threonine aldolase 1
Solyc09g007850.3	GO:0000166(nucleotide binding);GO:0003723(RNA binding);GO:0006397(mRNA processing);GO:0008266(poly(U) RNA binding);GO:0009409(response to cold);GO:0009507(chloroplast);GO:0009534(chloroplast thylakoid);GO:0009535(chloroplast thylakoid membrane);GO:0009570(chloroplast stroma);GO:0009579(thylakoid);GO:0009737(response to abscisic acid);GO:0009941(chloroplast envelope);GO:0010319(stromule);GO:003052…	03013(RNA transport);03015(mRNA surveillance pathway);03018(RNA degradation)	13.0092	13.3664	14.3269	63.7524	69.0745	60.0631	4.73902	2.24459	1.99507e-237	2.13352e-235	30S ribosomal protein 2
Solyc11g007990.2	GO:0005737(cytoplasm);GO:0005739(mitochondrion);GO:0005975(carbohydrate metabolic process);GO:0006099(tricarboxylic acid cycle);GO:0006108(malate metabolic process);GO:0008746(NAD(P)+ transhydrogenase activity);GO:0009507(chloroplast);GO:0009570(chloroplast stroma);GO:0009579(thylakoid);GO:0009941(chloroplast envelope);GO:0016615(malate dehydrogenase activity);GO:0030060(L-malate dehydrogenase ac…	01200(Carbon metabolism);00620(Pyruvate metabolism);00710(Carbon fixation in photosynthetic organisms)	15.8554	16.5443	14.6193	58.7261	54.4409	62.2905	3.73162	1.8998	2.70084e-237	2.87496e-235	malate dehydrogenase
Solyc07g044860.3	GO:0005509(calcium ion binding);GO:0008266(poly(U) RNA binding);GO:0009507(chloroplast);GO:0009534(chloroplast thylakoid);GO:0009535(chloroplast thylakoid membrane);GO:0009543(chloroplast thylakoid lumen);GO:0009570(chloroplast stroma);GO:0009579(thylakoid);GO:0009654(photosystem II oxygen evolving complex);GO:0009941(chloroplast envelope);GO:0019684(photosynthesis, light reaction);GO:0019898(ext…	00195(Photosynthesis)	20.3977	21.8468	24.5295	86.6104	84.539	92.551	3.94915	1.98154	6.85087e-233	7.25909e-231	photosystem II 23 kDa protein
Solyc03g120640.3	GO:0003674(molecular_function);GO:0009507(chloroplast);GO:0009534(chloroplast thylakoid);GO:0009535(chloroplast thylakoid membrane);GO:0009538(photosystem I reaction center);GO:0015979(photosynthesis);GO:0016021(integral component of membrane)	00195(Photosynthesis)	39.6251	34.3095	36.108	121.818	139.094	136.855	3.61467	1.85386	1.2006e-228	1.24922e-226	photosystem I reaction center subunit VI-1
Solyc07g066150.1	GO:0009507(chloroplast);GO:0009522(photosystem I);GO:0009534(chloroplast thylakoid);GO:0009535(chloroplast thylakoid membrane);GO:0009579(thylakoid);GO:0009773(photosynthetic electron transport in photosystem I);GO:0009780(photosynthetic NADP+ reduction);GO:0009941(chloroplast envelope);GO:0015979(photosynthesis);GO:0016020(membrane);GO:0016021(integral component of membrane);GO:0016168(chlorophy…	00195(Photosynthesis)	12.7678	15.9438	11.1686	114.983	108.553	114.597	8.47874	3.08385	6.49533e-228	6.69802e-226	photosystem I reaction center subunit V
Solyc02g014860.3	GO:0006457(protein folding);GO:0009507(chloroplast)	NA	2.37114	2.70939	2.80791	12.8833	14.9949	15.8778	5.54685	2.47167	6.55068e-227	6.72507e-225
Solyc05g039950.2	GO:0005985(sucrose metabolic process);GO:0016746(transferase activity, transferring acyl groups)	00940(Phenylpropanoid biosynthesis);00945(Stilbenoid, diarylheptanoid and gingerol biosynthesis);00941(Flavonoid biosynthesis)	15.7058	18.535	15.012	63.9088	69.8842	76.8341	4.27645	2.09641	2.0755e-220	2.03144e-218	acylsugar acyltransferase 3-like
Solyc03g098100.3	GO:1901868(ecgonine methyl ester catabolic process);GO:1901869(ecgonine methyl ester biosynthetic process);GO:1901871(ecgonone methyl ester catabolic process);GO:1901872(ecgonone methyl ester biosynthetic process)	00040(Pentose and glucuronate interconversions);00051(Fructose and mannose metabolism);00052(Galactose metabolism);00561(Glycerolipid metabolism)	31.1385	29.2863	29.7303	61.8411	69.1524	66.0921	2.18607	1.12834	9.63674e-216	9.23648e-214	methylecgonone reductase-like
Solyc04g082010.1	GO:0005507(copper ion binding);GO:0009411(response to UV);GO:0009507(chloroplast);GO:0009534(chloroplast thylakoid);GO:0009535(chloroplast thylakoid membrane);GO:0009543(chloroplast thylakoid lumen);GO:0009570(chloroplast stroma);GO:0009579(thylakoid);GO:0017148(negative regulation of translation);GO:0031977(thylakoid lumen);GO:0046688(response to copper ion);GO:0055035(plastid thylakoid membrane…	00195(Photosynthesis)	7.85345	9.1557	7.22876	57.1224	62.7839	65.1519	7.63507	2.93264	2.5186e-212	2.38431e-210	plastocyanin, chloroplastic
Solyc09g015650.3	GO:0005739(mitochondrion);GO:0008150(biological_process);GO:0009507(chloroplast);GO:0009536(plastid);GO:0009706(chloroplast inner membrane);GO:0009941(chloroplast envelope);GO:0016021(integral component of membrane)	NA	9.52921	9.16462	9.28809	29.1514	30.9173	33.6057	3.34768	1.74316	1.21962e-201	1.10913e-199
Solyc05g052670.1	GO:0005737(cytoplasm);GO:0016740(transferase activity);GO:0016747(transferase activity, transferring acyl groups other than amino-acyl groups);GO:0080167(response to karrikin)	00940(Phenylpropanoid biosynthesis);00945(Stilbenoid, diarylheptanoid and gingerol biosynthesis);00941(Flavonoid biosynthesis)	14.8524	13.4235	13.3003	43.9675	49.6055	52.6728	3.51754	1.81457	1.27457e-200	1.15456e-198	hypothetical protein
Solyc05g053960.3	NA	NA	11.8903	12.5014	14.3119	52.5585	59.0795	57.6096	4.37292	2.1286	5.59518e-200	5.02892e-198
Solyc11g018805.1	GO:0004601(peroxidase activity);GO:0005576(extracellular region);GO:0006979(response to oxidative stress);GO:0020037(heme binding);GO:0046872(metal ion binding);GO:0055114(oxidation-reduction process);GO:0071456(cellular response to hypoxia)	00940(Phenylpropanoid biosynthesis)	11.0981	9.80777	9.74681	39.2681	42.1046	40.5587	3.97784	1.99199	1.1953e-199	1.07017e-197	lignin-forming anionic peroxidase
Solyc05g056070.3	GO:0009416(response to light stimulus);GO:0009535(chloroplast thylakoid membrane);GO:0009768(photosynthesis, light harvesting in photosystem I);GO:0009941(chloroplast envelope);GO:0010287(plastoglobule);GO:0016168(chlorophyll binding);GO:0031409(pigment binding)	00196(Photosynthesis - antenna proteins)	1.86509	1.80956	2.76919	30.1123	34.2116	30.6581	14.74	3.88166	3.49669e-196	3.04793e-194	chlorophyll a/b binding protein precursor
Solyc01g005300.3	GO:0001047(core promoter binding);GO:0004842(ubiquitin-protein transferase activity);GO:0005515(protein binding);GO:0005634(nucleus);GO:0005737(cytoplasm);GO:0006355(regulation of transcription, DNA-templated);GO:0006511(ubiquitin-dependent protein catabolic process);GO:0007623(circadian rhythm);GO:0009637(response to blue light);GO:0009881(photoreceptor activity);GO:0009908(flower development);G…	04712(Circadian rhythm - plant)	10.0907	9.27979	10.1512	30.2444	31.4261	30.7354	3.13009	1.64621	1.08885e-195	9.45538e-194	adagio protein 3
Solyc03g005770.3	GO:0009416(response to light stimulus);GO:0009535(chloroplast thylakoid membrane);GO:0009768(photosynthesis, light harvesting in photosystem I);GO:0009941(chloroplast envelope);GO:0010287(plastoglobule);GO:0016168(chlorophyll binding);GO:0031409(pigment binding)	00196(Photosynthesis - antenna proteins)	3.54352	5.09559	4.89317	38.5491	39.6673	40.5448	8.77613	3.13359	1.18296e-194	1.02342e-192	uncharacterized LOC101245729
Solyc03g115980.1	GO:0010189(vitamin E biosynthetic process);GO:0015995(chlorophyll biosynthetic process);GO:0033385(geranylgeranyl diphosphate metabolic process);GO:0033521(phytyl diphosphate biosynthetic process);GO:0045550(geranylgeranyl reductase activity)	00860(Porphyrin and chlorophyll metabolism);00900(Terpenoid backbone biosynthesis)	3.06105	3.63584	3.7981	22.1321	22.647	23.6957	6.52453	2.70587	5.56352e-189	4.69021e-187	geranylgeranyl diphosphate reductase
Solyc02g085745.1	GO:0004252(serine-type endopeptidase activity);GO:0016485(protein processing)	NA	2.40871	2.60748	2.39065	14.4745	15.3889	14.2965	5.96204	2.57581	3.26552e-185	2.70359e-183
Solyc11g066860.2	GO:0003674(molecular_function);GO:0005634(nucleus)	NA	22.7925	18.9227	19.2562	70.5333	71.9224	68.5651	3.46098	1.79118	5.54666e-183	4.55951e-181
Solyc01g108910.3	GO:0005515(protein binding);GO:0005634(nucleus);GO:0005829(cytosol);GO:0009507(chloroplast);GO:0009793(embryo development ending in seed dormancy);GO:0010183(pollen tube guidance);GO:0036033(mediator complex binding);GO:0050832(defense response to fungus)	NA	5.73526	6.36867	5.86205	23.9762	24.9781	25.5571	4.14736	2.05219	3.48665e-182	2.83585e-180
Solyc07g064160.3	GO:0005739(mitochondrion);GO:0006974(cellular response to DNA damage stimulus);GO:0008270(zinc ion binding);GO:0009228(thiamine biosynthetic process);GO:0009409(response to cold);GO:0009507(chloroplast);GO:0009570(chloroplast stroma);GO:0009579(thylakoid);GO:0009941(chloroplast envelope);GO:0010319(stromule);GO:0016491(oxidoreductase activity);GO:0018131(oxazole or thiazole biosynthetic process);…	00730(Thiamine metabolism)	37.6506	38.179	36.8893	73.544	81.3141	81.3299	2.09537	1.06721	4.46108e-182	3.61566e-180	thiamine thiazole synthase
Solyc01g087820.2	GO:0004252(serine-type endopeptidase activity);GO:0005618(cell wall)	04144(Endocytosis)	11.6447	11.6585	11.2788	28.1231	31.5748	33.1603	2.68515	1.425	1.94701e-181	1.56704e-179	peptidase
Solyc09g063130.3	GO:0009507(chloroplast);GO:0009534(chloroplast thylakoid);GO:0009535(chloroplast thylakoid membrane);GO:0009538(photosystem I reaction center);GO:0009579(thylakoid);GO:0009735(response to cytokinin);GO:0009941(chloroplast envelope);GO:0010287(plastoglobule);GO:0015979(photosynthesis)	00195(Photosynthesis)	1.64316	1.39702	1.43821	8.13555	10.0833	8.08945	5.87449	2.55446	7.52173e-180	5.9706e-178	photosystem I reaction center subunit IV B
Solyc02g077880.3	GO:0005634(nucleus)	NA	76.4634	77.2343	75.5501	180.396	174.206	174.085	2.30618	1.2055	1.37702e-177	1.08189e-175
Solyc09g007520.3	GO:0004601(peroxidase activity);GO:0009505(plant-type cell wall);GO:0009664(plant-type cell wall organization)	00940(Phenylpropanoid biosynthesis)	7.73681	7.26123	7.6395	26.9138	27.2394	28.4046	3.64694	1.86669	1.08624e-173	8.33593e-172	peroxidase 21
Solyc03g034220.3	GO:0005515(protein binding)	01200(Carbon metabolism);00630(Glyoxylate and dicarboxylate metabolism);00710(Carbon fixation in photosynthetic organisms)	2.88857	1.63929	2.46197	28.314	30.3998	30.0784	12.7031	3.6671	1.65791e-172	1.2639e-170	ribulose bisphosphate carboxylase small chain 2A, chloroplastic
Solyc10g055820.2	GO:0004568(chitinase activity);GO:0005576(extracellular region);GO:0008061(chitin binding);GO:0016998(cell wall macromolecule catabolic process);GO:0050832(defense response to fungus)	00520(Amino sugar and nucleotide sugar metabolism)	3.31442	2.9911	3.38925	15.5509	18.9197	19.992	5.61772	2.48999	1.64086e-171	1.2427e-169	endochitinase 3-like
Solyc05g016690.3	GO:0000210(NAD+ diphosphatase activity);GO:0005829(cytosol);GO:0006979(response to oxidative stress);GO:0016787(hydrolase activity);GO:0046872(metal ion binding);GO:0047631(ADP-ribose diphosphatase activity);GO:0051287(NAD binding)	03018(RNA degradation)	13.6424	12.0891	12.3913	42.9822	41.6013	44.4404	3.38443	1.75891	2.69227e-170	2.01911e-168	hypothetical protein
Solyc02g085870.3	GO:0000038(very long-chain fatty acid metabolic process);GO:0005783(endoplasmic reticulum);GO:0005789(endoplasmic reticulum membrane);GO:0006633(fatty acid biosynthetic process);GO:0009409(response to cold);GO:0009416(response to light stimulus);GO:0009826(unidimensional cell growth);GO:0010025(wax biosynthetic process);GO:0016021(integral component of membrane);GO:0016747(transferase activity, t…	00062(Fatty acid elongation)	19.2264	17.8751	19.589	44.4969	46.5757	48.6559	2.46476	1.30145	4.22388e-167	3.11717e-165	3-ketoacyl-CoA synthase 6
Solyc05g055760.3	GO:0004452(isopentenyl-diphosphate delta-isomerase activity);GO:0005829(cytosol);GO:0008299(isoprenoid biosynthetic process);GO:0009240(isopentenyl diphosphate biosynthetic process);GO:0009507(chloroplast);GO:0009536(plastid);GO:0015979(photosynthesis);GO:0015995(chlorophyll biosynthetic process);GO:0016787(hydrolase activity);GO:0046872(metal ion binding);GO:0050992(dimethylallyl diphosphate bio…	00900(Terpenoid backbone biosynthesis)	40.0715	39.5855	37.0932	94.8311	98.891	112.409	2.6221	1.39072	2.45163e-165	1.79209e-163	isopentenyl diphosphate isomerase
Solyc06g068650.3	GO:0005524(ATP binding);GO:0005634(nucleus);GO:0005737(cytoplasm);GO:0008152(metabolic process);GO:0009411(response to UV);GO:0009611(response to wounding);GO:0009620(response to fungus);GO:0009698(phenylpropanoid metabolic process);GO:0016207(4-coumarate-CoA ligase activity);GO:0016874(ligase activity)	00360(Phenylalanine metabolism);00130(Ubiquinone and other terpenoid-quinone biosynthesis);00940(Phenylpropanoid biosynthesis)	1.23669	1.43577	1.46956	10.0153	11.2664	10.9254	7.7757	2.95897	1.38645e-164	1.00709e-162	4-coumarate--CoA ligase 2
Solyc10g083580.2	GO:0005576(extracellular region);GO:0007275(multicellular organism development);GO:0008083(growth factor activity);GO:0008283(cell proliferation);GO:0030154(cell differentiation)	NA	30.8545	29.5229	26.7648	95.5478	93.1229	98.1449	3.29135	1.71868	1.52651e-164	1.10536e-162
Solyc06g074200.3	GO:0005515(protein binding);GO:0005739(mitochondrion);GO:0009507(chloroplast);GO:0009522(photosystem I);GO:0009535(chloroplast thylakoid membrane);GO:0009579(thylakoid);GO:0009767(photosynthetic electron transport chain);GO:0009768(photosynthesis, light harvesting in photosystem I);GO:0016021(integral component of membrane)	00195(Photosynthesis)	4.48622	3.3102	4.1841	42.221	40.0883	40.2248	10.2278	3.35442	7.87328e-163	5.61311e-161	photosystem I subunit O
Solyc10g007690.3	GO:0009416(response to light stimulus);GO:0009535(chloroplast thylakoid membrane);GO:0009768(photosynthesis, light harvesting in photosystem I);GO:0009941(chloroplast envelope);GO:0010287(plastoglobule);GO:0016168(chlorophyll binding);GO:0031409(pigment binding)	00196(Photosynthesis - antenna proteins)	2.56183	3.98447	3.01949	28.0744	30.6769	29.5351	9.22939	3.20623	2.36921e-161	1.67872e-159	chlorophyll a-b binding protein 8
Solyc09g015530.3	NA	NA	4.81607	5.38444	5.37144	21.0669	20.9457	22.5698	4.14735	2.05219	3.1782e-161	2.24505e-159
Solyc02g071050.3	GO:0005345(purine nucleobase transmembrane transporter activity);GO:0005737(cytoplasm);GO:0006863(purine nucleobase transport);GO:0009624(response to nematode);GO:0016020(membrane);GO:0016021(integral component of membrane)	NA	11.2783	12.3447	9.20069	44.2632	50.0684	45.9956	4.27518	2.09599	1.03395e-159	7.28144e-158
Solyc04g076860.3	GO:0004842(ubiquitin-protein transferase activity);GO:0005576(extracellular region);GO:0005886(plasma membrane);GO:0008270(zinc ion binding)	NA	1.20376	1.55763	1.29085	8.9269	9.0781	9.39415	6.76147	2.75734	9.46732e-158	6.61112e-156
Solyc02g080540.1	GO:0006754(ATP biosynthetic process);GO:0009507(chloroplast);GO:0009534(chloroplast thylakoid);GO:0009535(chloroplast thylakoid membrane);GO:0009544(chloroplast ATP synthase complex);GO:0009579(thylakoid);GO:0009772(photosynthetic electron transport in photosystem II);GO:0009941(chloroplast envelope);GO:0015986(ATP synthesis coupled proton transport);GO:0016020(membrane);GO:0030234(enzyme regulat…	00190(Oxidative phosphorylation);00195(Photosynthesis)	1.07034	1.05068	1.1064	16.1745	13.8647	15.3635	14.0678	3.81432	1.31095e-157	9.12095e-156	ATP synthase gamma chain
Solyc05g017950.3	GO:0005342(organic acid transmembrane transporter activity);GO:0005887(integral component of plasma membrane)	NA	19.9454	19.0534	18.9253	39.3845	45.0828	44.5987	2.22819	1.15587	1.57979e-157	1.09584e-155
Solyc12g094660.2	GO:0003674(molecular_function);GO:0005739(mitochondrion);GO:0008150(biological_process);GO:0016021(integral component of membrane)	04626(Plant-pathogen interaction)	8.38683	9.22846	8.1194	19.5416	21.3349	20.5308	2.38617	1.25469	1.14741e-153	7.81827e-152	calcium sensing receptor
Solyc09g066350.1	GO:0003677(DNA binding);GO:0003700(transcription factor activity, sequence-specific DNA binding);GO:0005622(intracellular);GO:0005634(nucleus);GO:0006351(transcription, DNA-templated);GO:0006355(regulation of transcription, DNA-templated);GO:0009873(ethylene-activated signaling pathway);GO:0010200(response to chitin)	04075(Plant hormone signal transduction)	14.7222	14.1581	18.3135	77.58	81.6433	81.0644	5.09152	2.3481	3.08299e-150	2.03468e-148	ethylene-responsive transcription factor 1B-like
Solyc10g081120.2	GO:0005576(extracellular region);GO:0005578(proteinaceous extracellular matrix);GO:0005773(vacuole);GO:0009044(xylan 1,4-beta-xylosidase activity);GO:0009505(plant-type cell wall);GO:0016798(hydrolase activity, acting on glycosyl bonds);GO:0045493(xylan catabolic process);GO:0046373(L-arabinose metabolic process);GO:0046556(alpha-L-arabinofuranosidase activity);GO:0048046(apoplast)	00520(Amino sugar and nucleotide sugar metabolism)	2.78441	2.6414	3.46048	14.1501	14.6444	15.6422	5.00059	2.3221	6.61524e-150	4.35343e-148	alpha-L-arabinofuranosidase
Solyc04g078660.1	GO:0005737(cytoplasm);GO:0005829(cytosol);GO:0016740(transferase activity);GO:0016747(transferase activity, transferring acyl groups other than amino-acyl groups)	00940(Phenylpropanoid biosynthesis);00945(Stilbenoid, diarylheptanoid and gingerol biosynthesis);00941(Flavonoid biosynthesis)	16.8821	15.8369	13.6351	46.0057	53.7762	52.5833	3.28699	1.71677	6.56072e-149	4.28096e-147	BAHD family acyltransferase, clade I
Solyc02g094270.2	GO:0003700(transcription factor activity, sequence-specific DNA binding);GO:0005634(nucleus);GO:0006351(transcription, DNA-templated);GO:0006355(regulation of transcription, DNA-templated);GO:0006817(phosphate ion transport);GO:0008134(transcription factor binding);GO:0043565(sequence-specific DNA binding);GO:0044212(transcription regulatory region DNA binding)	04626(Plant-pathogen interaction)	39.1356	35.3051	40.4056	118.441	110.309	117.62	3.01595	1.59261	4.30886e-148	2.80367e-146	probable WRKY transcription factor 33
Solyc04g072800.3	GO:0005829(cytosol);GO:0006094(gluconeogenesis);GO:0006096(glycolytic process);GO:0043456(regulation of pentose-phosphate shunt);GO:0046538(2,3-bisphosphoglycerate-dependent phosphoglycerate mutase activity)	01200(Carbon metabolism);01230(Biosynthesis of amino acids);00010(Glycolysis / Gluconeogenesis);00260(Glycine, serine and threonine metabolism)	5.49497	6.11858	5.82122	18.5734	21.8875	23.1994	3.65134	1.86843	1.33958e-145	8.61919e-144	phosphoglycerate mutase
Solyc01g010480.3	GO:0004674(protein serine/threonine kinase activity);GO:0005634(nucleus);GO:0005737(cytoplasm);GO:0035556(intracellular signal transduction)	04712(Circadian rhythm - plant)	3.82254	3.65492	3.97675	10.6926	11.5836	11.8085	2.97573	1.57324	1.6073e-145	1.03131e-143	hypothetical protein
Solyc10g080610.1	GO:0004842(ubiquitin-protein transferase activity);GO:0031463(Cul3-RING ubiquitin ligase complex)	NA	12.7196	11.4584	11.6802	38.5565	39.8841	43.5735	3.40268	1.76667	2.36423e-145	1.51278e-143
Solyc03g096540.3	GO:0003674(molecular_function);GO:0005576(extracellular region);GO:0008150(biological_process);GO:0009507(chloroplast);GO:0009579(thylakoid);GO:0016020(membrane)	NA	4.3597	6.44614	5.90108	36.7231	40.8821	42.8785	7.2116	2.85032	3.82031e-145	2.43772e-143
Solyc10g077120.2	GO:0009507(chloroplast);GO:0009523(photosystem II);GO:0009533(chloroplast stromal thylakoid);GO:0009535(chloroplast thylakoid membrane);GO:0015979(photosynthesis);GO:0016021(integral component of membrane);GO:0030095(chloroplast photosystem II);GO:0030145(manganese ion binding)	00195(Photosynthesis)	18.0234	15.4798	18.328	62.8372	76.5077	76.259	4.15973	2.05649	8.11361e-141	4.98448e-139	photosystem II core complex proteins psbY
Solyc08g068770.2	NA	NA	17.1956	17.4018	17.9726	50.9456	54.6407	53.9527	3.03479	1.6016	1.61929e-140	9.92147e-139
Solyc12g009510.2	GO:0006952(defense response);GO:0007165(signal transduction);GO:0016021(integral component of membrane);GO:0016301(kinase activity)	04626(Plant-pathogen interaction)	2.70555	2.10352	2.17481	8.08892	8.49594	8.61183	3.60784	1.85114	3.10821e-140	1.89938e-138	hypothetical protein
Solyc10g074930.1	GO:0004674(protein serine/threonine kinase activity);GO:0005634(nucleus);GO:0005737(cytoplasm);GO:0035556(intracellular signal transduction)	04931(Insulin resistance)	32.8124	34.8508	33.7192	65.7812	73.6555	72.2051	2.08756	1.06182	9.00802e-139	5.4328e-137	serine/threonine-protein kinase AtPK2/AtPK19
Solyc07g053760.3	GO:0004722(protein serine/threonine phosphatase activity);GO:0006470(protein dephosphorylation);GO:0046872(metal ion binding)	04075(Plant hormone signal transduction);04931(Insulin resistance)	17.2133	15.8563	15.8408	42.111	42.4317	40.0406	2.54717	1.3489	2.62106e-135	1.56444e-133	hypothetical protein
Solyc08g060970.3	GO:0004650(polygalacturonase activity);GO:0005576(extracellular region);GO:0005975(carbohydrate metabolic process);GO:0016829(lyase activity);GO:0071555(cell wall organization)	00040(Pentose and glucuronate interconversions);00500(Starch and sucrose metabolism)	30.2292	31.9256	33.5593	64.2049	69.9422	70.5893	2.13904	1.09696	2.50776e-134	1.47773e-132	probable polygalacturonase At3g15720
Solyc01g102700.3	GO:0004674(protein serine/threonine kinase activity);GO:0005524(ATP binding);GO:0005576(extracellular region);GO:0005773(vacuole);GO:0005886(plasma membrane);GO:0006468(protein phosphorylation);GO:0016021(integral component of membrane);GO:0016301(kinase activity)	04075(Plant hormone signal transduction)	7.20789	7.42574	7.26183	15.885	16.4873	17.2945	2.26836	1.18165	8.13631e-133	4.75799e-131	systemin receptor SR160
Solyc12g010410.2	GO:0003677(DNA binding);GO:0003700(transcription factor activity, sequence-specific DNA binding);GO:0005515(protein binding);GO:0005634(nucleus);GO:0005829(cytosol);GO:0006355(regulation of transcription, DNA-templated);GO:0009416(response to light stimulus);GO:0009722(detection of cytokinin stimulus);GO:0071345(cellular response to cytokine stimulus)	NA	13.747	13.5115	13.5632	34.7658	37.2598	40.5024	2.75657	1.46288	1.90398e-132	1.10781e-130
Solyc01g111630.3	GO:0005829(cytosol);GO:0016618(hydroxypyruvate reductase activity);GO:0030267(glyoxylate reductase (NADP) activity)	01200(Carbon metabolism);00630(Glyoxylate and dicarboxylate metabolism);00260(Glycine, serine and threonine metabolism)	3.75953	3.46137	3.28099	13.4854	13.6238	13.3146	3.84918	1.94455	1.63455e-130	9.46279e-129	glycerate dehydrogenase
Solyc10g077040.2	GO:0003677(DNA binding);GO:0005515(protein binding);GO:0009507(chloroplast);GO:0009534(chloroplast thylakoid);GO:0009535(chloroplast thylakoid membrane);GO:0009658(chloroplast organization);GO:0009706(chloroplast inner membrane);GO:0009941(chloroplast envelope);GO:0015979(photosynthesis);GO:0015995(chlorophyll biosynthetic process);GO:0046872(metal ion binding);GO:0048529(magnesium-protoporphyrin…	00860(Porphyrin and chlorophyll metabolism)	6.45201	7.34821	6.90637	21.3107	23.6702	27.0047	3.47646	1.79762	1.51472e-127	8.61786e-126	magnesium-protoporphyrin IX monomethyl ester [oxidative] cyclase
Solyc04g045600.3	GO:0004674(protein serine/threonine kinase activity);GO:0005524(ATP binding);GO:0005886(plasma membrane);GO:0006468(protein phosphorylation);GO:0016021(integral component of membrane);GO:0016301(kinase activity);GO:0016310(phosphorylation)	04626(Plant-pathogen interaction)	11.3707	10.3105	11.2608	28.1907	31.1282	30.5345	2.72762	1.44764	2.89257e-125	1.60229e-123	serine/threonine-protein kinase PBS1-like
Solyc08g006930.3	GO:0009507(chloroplast);GO:0009522(photosystem I);GO:0009534(chloroplast thylakoid);GO:0009535(chloroplast thylakoid membrane);GO:0009579(thylakoid);GO:0015979(photosynthesis);GO:0016020(membrane);GO:0016021(integral component of membrane);GO:0016168(chlorophyll binding)	00195(Photosynthesis)	7.89292	5.45103	8.28595	45.1249	47.5114	49.9154	6.59049	2.72039	4.29705e-124	2.36891e-122	photosystem I reaction center subunit psaK
Solyc06g075100.3	GO:0005575(cellular_component);GO:0009058(biosynthetic process);GO:0016740(transferase activity);GO:0016757(transferase activity, transferring glycosyl groups)	NA	1.7982	1.82961	1.65889	6.1888	6.82455	6.28987	3.65128	1.8684	2.89622e-121	1.58156e-119
Solyc08g078640.2	GO:0005739(mitochondrion);GO:0006486(protein glycosylation);GO:0009058(biosynthetic process);GO:0016021(integral component of membrane);GO:0016051(carbohydrate biosynthetic process);GO:0016757(transferase activity, transferring glycosyl groups);GO:0016758(transferase activity, transferring hexosyl groups);GO:0046872(metal ion binding)	00040(Pentose and glucuronate interconversions);00500(Starch and sucrose metabolism)	5.39239	4.75712	5.92306	15.4274	17.09	16.6796	3.06093	1.61397	8.00583e-121	4.35122e-119	probable pectinesterase 68
Solyc07g048070.3	GO:0005886(plasma membrane);GO:0007275(multicellular organism development);GO:0016020(membrane);GO:0016021(integral component of membrane);GO:0046872(metal ion binding);GO:0055114(oxidation-reduction process)	NA	28.4984	25.3073	29.968	64.0762	69.3478	68.8236	2.41422	1.27155	1.36858e-120	7.40494e-119
Solyc01g095430.3	GO:0003674(molecular_function);GO:0008150(biological_process);GO:0009507(chloroplast);GO:0009534(chloroplast thylakoid);GO:0009535(chloroplast thylakoid membrane);GO:0009579(thylakoid);GO:0009941(chloroplast envelope);GO:0010287(plastoglobule);GO:0016021(integral component of membrane)	NA	14.3701	13.1513	14.29	38.0712	41.5559	41.5031	2.89706	1.53459	1.36885e-120	7.40494e-119
Solyc12g088390.2	GO:0003700(transcription factor activity, sequence-specific DNA binding);GO:0005634(nucleus);GO:0043565(sequence-specific DNA binding);GO:0044212(transcription regulatory region DNA binding)	NA	6.17053	6.33423	5.58796	22.1066	24.2821	25.2724	3.96077	1.98578	3.31415e-120	1.78032e-118
Solyc10g086580.2	GO:0005524(ATP binding);GO:0005618(cell wall);GO:0005634(nucleus);GO:0009409(response to cold);GO:0009416(response to light stimulus);GO:0009507(chloroplast);GO:0009535(chloroplast thylakoid membrane);GO:0009570(chloroplast stroma);GO:0009579(thylakoid);GO:0009753(response to jasmonic acid);GO:0009941(chloroplast envelope);GO:0010150(leaf senescence);GO:0010287(plastoglobule);GO:0010319(stromule)…	NA	5.16694	4.98883	4.82731	16.1292	17.201	17.1386	3.36838	1.75206	5.1251e-120	2.74039e-118
Solyc01g090700.3	GO:0005739(mitochondrion);GO:0016787(hydrolase activity);GO:0016836(hydro-lyase activity)	01200(Carbon metabolism);00640(Propanoate metabolism);00280(Valine, leucine and isoleucine degradation);00410(beta-Alanine metabolism)	38.4057	41.8025	36.0781	77.6201	80.1198	82.0923	2.06243	1.04434	2.51919e-118	1.32855e-116	3-hydroxyisobutyryl-CoA hydrolase-like protein 1
Solyc09g090430.3	GO:0003677(DNA binding);GO:0005829(cytosol);GO:0008824(cyanate hydratase activity);GO:0009439(cyanate metabolic process);GO:0009440(cyanate catabolic process);GO:0009651(response to salt stress);GO:0042802(identical protein binding)	00910(Nitrogen metabolism)	19.1708	18.1027	15.623	51.6978	60.4315	63.1011	3.3127	1.72801	8.61308e-118	4.53197e-116	cyanate hydratase
Solyc08g074480.1	GO:0005576(extracellular region);GO:0006508(proteolysis);GO:0006869(lipid transport);GO:0008233(peptidase activity);GO:0008289(lipid binding);GO:0009535(chloroplast thylakoid membrane)	03010(Ribosome)	3.06836	4.7948	4.69635	40.4385	44.2954	42.7769	10.1525	3.34377	2.02592e-117	1.06115e-115	uncharacterized LOC103646289
Solyc01g008640.3	GO:0016020(membrane);GO:0016709(oxidoreductase activity, acting on paired donors, with incorporation or reduction of molecular oxygen, NAD(P)H as one donor, and incorporation of one atom of oxygen);GO:0044550(secondary metabolite biosynthetic process)	00909(Sesquiterpenoid and triterpenoid biosynthesis)	0.453048	0.273763	0.175429	6.38849	6.59605	7.34218	22.5292	4.49372	1.26734e-114	6.57851e-113	premnaspirodiene oxygenase
Solyc03g115900.3	GO:0009416(response to light stimulus);GO:0009535(chloroplast thylakoid membrane);GO:0009768(photosynthesis, light harvesting in photosystem I);GO:0009941(chloroplast envelope);GO:0010287(plastoglobule);GO:0016168(chlorophyll binding);GO:0031409(pigment binding)	00196(Photosynthesis - antenna proteins)	0.797437	0.643486	0.377857	9.32281	8.75253	8.4878	14.6049	3.86838	2.05176e-114	1.06264e-112	chlorophyll a-b binding protein 4
Solyc07g008250.3	GO:0004842(ubiquitin-protein transferase activity);GO:0005515(protein binding);GO:0005634(nucleus);GO:0006511(ubiquitin-dependent protein catabolic process);GO:0009723(response to ethylene);GO:0009873(ethylene-activated signaling pathway);GO:0010105(negative regulation of ethylene-activated signaling pathway);GO:0016567(protein ubiquitination)	04075(Plant hormone signal transduction)	21.1393	22.8686	19.5983	44.3015	44.7178	45.2817	2.11145	1.07823	3.27419e-113	1.67695e-111	EIN3-binding F-box protein 1-like
Solyc09g009940.3	GO:0003729(mRNA binding);GO:0003924(GTPase activity);GO:0005048(signal sequence binding);GO:0005515(protein binding);GO:0005525(GTP binding);GO:0005737(cytoplasm);GO:0005786(signal recognition particle, endoplasmic reticulum targeting);GO:0006614(SRP-dependent cotranslational protein targeting to membrane);GO:0006617(SRP-dependent cotranslational protein targeting to membrane, signal sequence rec…	03060(Protein export)	4.79752	5.84359	4.8605	18.8845	18.5689	20.8568	3.76155	1.91133	1.94123e-112	9.8119e-111	signal recognition particle 54 kDa protein
Solyc04g081490.3	GO:0003924(GTPase activity);GO:0005198(structural molecule activity);GO:0005200(structural constituent of cytoskeleton);GO:0005525(GTP binding);GO:0005737(cytoplasm);GO:0005773(vacuole);GO:0005874(microtubule);GO:0007017(microtubule-based process);GO:0009416(response to light stimulus);GO:0009826(unidimensional cell growth)	04145(Phagosome)	18.8709	19.5044	19.0815	42.6337	43.0667	43.4419	2.24764	1.16841	4.05882e-112	2.04705e-110	beta-tubulin
Solyc09g090130.3	GO:0003677(DNA binding);GO:0003700(transcription factor activity, sequence-specific DNA binding);GO:0005634(nucleus);GO:0006355(regulation of transcription, DNA-templated);GO:0009651(response to salt stress);GO:0009723(response to ethylene);GO:0009733(response to auxin);GO:0009753(response to jasmonic acid);GO:0010200(response to chitin);GO:0046686(response to cadmium ion)	04626(Plant-pathogen interaction)	10.003	9.46842	11.1326	29.9536	37.1479	36.5282	3.38616	1.75965	6.17064e-112	3.10535e-110	myb domain protein 30
Solyc10g018300.2	GO:0004802(transketolase activity);GO:0009535(chloroplast thylakoid membrane)	01200(Carbon metabolism);01230(Biosynthesis of amino acids);00030(Pentose phosphate pathway);00710(Carbon fixation in photosynthetic organisms);01051(Biosynthesis of)	1.22397	1.37202	1.87687	9.74295	11.0674	10.4057	6.979	2.80302	3.16303e-111	1.58832e-109	transketolase
Solyc07g008560.3	GO:0003993(acid phosphatase activity);GO:0004722(protein serine/threonine phosphatase activity);GO:0005576(extracellular region);GO:0016311(dephosphorylation);GO:0046872(metal ion binding)	NA	5.01542	4.98075	5.56509	14.5771	16.3203	16.2614	3.03053	1.59957	7.94235e-111	3.971e-109
Solyc08g005490.3	GO:0005768(endosome);GO:0005774(vacuolar membrane);GO:0005802(trans-Golgi network);GO:0008757(S-adenosylmethionine-dependent methyltransferase activity);GO:0032259(methylation)	NA	8.67501	8.17019	7.79051	18.3291	20.7816	19.4246	2.37604	1.24856	1.2218e-109	6.04332e-108
Solyc11g006270.2	GO:0003865(3-oxo-5-alpha-steroid 4-dehydrogenase activity);GO:0006629(lipid metabolic process);GO:0009507(chloroplast);GO:0009941(chloroplast envelope);GO:0016021(integral component of membrane);GO:0016627(oxidoreductase activity, acting on the CH-CH group of donors)	01212(Fatty acid metabolism);00062(Fatty acid elongation);01040(Biosynthesis of unsaturated fatty acids)	14.7064	13.8808	13.2877	27.9973	30.2313	31.1614	2.13469	1.09403	1.88111e-108	9.26476e-107	very-long-chain enoyl-CoA reductase-like
Solyc07g063600.3	GO:0009416(response to light stimulus);GO:0009535(chloroplast thylakoid membrane);GO:0009768(photosynthesis, light harvesting in photosystem I);GO:0009941(chloroplast envelope);GO:0010287(plastoglobule);GO:0016168(chlorophyll binding);GO:0031409(pigment binding)	00196(Photosynthesis - antenna proteins)	0.244189	0.323158	0.584121	11.119	11.3536	9.85571	28.0758	4.81125	1.30438e-107	6.36996e-106	chlorophyll a-b binding protein 13
Solyc09g098510.3	NA	NA	19.4869	15.5927	14.199	148.682	140.422	141.107	8.73018	3.12601	1.66709e-106	8.03925e-105
Solyc03g080190.3	GO:0051213(dioxygenase activity)	00941(Flavonoid biosynthesis)	8.45333	11.0468	9.13358	60.3754	61.4386	61.5749	6.40465	2.67912	7.68889e-106	3.68477e-104	naringenin,2-oxoglutarate 3-dioxygenase-like
Solyc11g018800.2	GO:0004601(peroxidase activity);GO:0005576(extracellular region);GO:0006979(response to oxidative stress);GO:0020037(heme binding);GO:0046872(metal ion binding);GO:0055114(oxidation-reduction process);GO:0071456(cellular response to hypoxia)	00940(Phenylpropanoid biosynthesis)	6.6568	5.67875	7.40349	26.4685	31.8337	29.047	4.4252	2.14574	1.36865e-105	6.54545e-104	lignin-forming anionic peroxidase
Solyc11g044910.2	GO:0009044(xylan 1,4-beta-xylosidase activity);GO:0009505(plant-type cell wall);GO:0031222(arabinan catabolic process);GO:0045493(xylan catabolic process);GO:0046556(alpha-L-arabinofuranosidase activity)	00500(Starch and sucrose metabolism);00520(Amino sugar and nucleotide sugar metabolism)	0.752052	1.02489	0.666006	6.12045	7.52645	6.91322	8.41612	3.07315	5.43277e-105	2.5928e-103	beta-D-xylosidase 1
Solyc12g010980.2	GO:0005737(cytoplasm);GO:0009735(response to cytokinin);GO:0016740(transferase activity);GO:0016747(transferase activity, transferring acyl groups other than amino-acyl groups)	00940(Phenylpropanoid biosynthesis);00945(Stilbenoid, diarylheptanoid and gingerol biosynthesis);00941(Flavonoid biosynthesis)	3.49415	4.04045	2.56868	18.0151	21.4692	21.6465	6.05059	2.59708	1.22844e-104	5.80281e-103	acetyl-CoA-benzylalcohol acetyltransferase-like
Solyc02g083810.3	GO:0005515(protein binding)	00195(Photosynthesis)	6.07382	6.65092	6.06145	17.6897	20.2368	20.0876	3.08812	1.62673	1.40594e-103	6.53436e-102	ferredoxin--NADP reductase
Solyc03g097170.3	GO:0005575(cellular_component);GO:0009809(lignin biosynthetic process);GO:0016621(cinnamoyl-CoA reductase activity);GO:0080167(response to karrikin)	00940(Phenylpropanoid biosynthesis)	1.99531	1.45092	1.85163	10.1782	11.3326	11.463	6.22399	2.63784	2.6114e-103	1.21126e-101	cinnamoyl-CoA reductase 1-like
Solyc04g071800.3	GO:0016020(membrane);GO:0016709(oxidoreductase activity, acting on paired donors, with incorporation or reduction of molecular oxygen, NAD(P)H as one donor, and incorporation of one atom of oxygen);GO:0044550(secondary metabolite biosynthetic process)	00380(Tryptophan metabolism)	0.400471	0.474694	0.412707	4.58103	4.21969	5.35141	10.9888	3.45796	4.74502e-102	2.1921e-100	flavonoid 3'-monooxygenase-like
Solyc02g062340.3	GO:0004332(fructose-bisphosphate aldolase activity);GO:0006096(glycolytic process);GO:0006098(pentose-phosphate shunt);GO:0009507(chloroplast);GO:0009570(chloroplast stroma);GO:0009579(thylakoid);GO:0009737(response to abscisic acid);GO:0009941(chloroplast envelope);GO:0010287(plastoglobule);GO:0016020(membrane);GO:0046686(response to cadmium ion);GO:0048046(apoplast)	01200(Carbon metabolism);01230(Biosynthesis of amino acids);00010(Glycolysis / Gluconeogenesis);00030(Pentose phosphate pathway);00051(Fructose and mannose metabolism);00710(Carbon fixation in photosynthetic organisms)	2.12991	1.56452	1.28801	11.8873	17.4699	15.0652	8.91577	3.15636	7.04383e-102	3.24114e-100	fructose-bisphosphate aldolase 1
Solyc04g008290.3	GO:0000910(cytokinesis);GO:0005634(nucleus);GO:0005739(mitochondrion);GO:0005874(microtubule);GO:0007020(microtubule nucleation);GO:0007067(mitotic nuclear division);GO:0008017(microtubule binding);GO:0009524(phragmoplast);GO:0009536(plastid);GO:0009574(preprophase band);GO:0031116(positive regulation of microtubule polymerization)	00190(Oxidative phosphorylation)	0.765812	1.20544	1.00534	7.29861	7.70423	7.37021	7.51633	2.91003	3.02158e-100	1.37393e-98	uncharacterized LOC101763014
Solyc03g114860.3	GO:0005794(Golgi apparatus);GO:0005829(cytosol);GO:0009832(plant-type cell wall biogenesis);GO:0033356(UDP-L-arabinose metabolic process);GO:0052691(UDP-arabinopyranose mutase activity)	00520(Amino sugar and nucleotide sugar metabolism)	2.7732	2.81084	3.55894	14.9716	16.5907	15.2477	5.11977	2.35608	1.63534e-98	7.34918e-97	alpha-1
Solyc04g081550.3	GO:0003674(molecular_function);GO:0005576(extracellular region);GO:0051707(response to other organism)	03013(RNA transport)	5.8472	5.88742	4.93726	18.6517	22.0156	20.2224	3.65224	1.86878	7.18889e-98	3.21814e-96	nuclear pore complex protein Nup96 homolog
Solyc02g078210.3	GO:0005737(cytoplasm);GO:0031625(ubiquitin protein ligase binding);GO:0061630(ubiquitin protein ligase activity)	04120(Ubiquitin mediated proteolysis)	2.12011	2.04707	1.81197	6.16955	6.77313	6.65449	3.27759	1.71263	3.21902e-97	1.43545e-95	probable ubiquitin-conjugating enzyme E2 24
Solyc05g054320.3	GO:0016787(hydrolase activity)	00590(Arachidonic acid metabolism);04146(Peroxisome)	3.78705	4.52477	3.99816	20.4353	21.0846	19.1265	4.92661	2.3006	4.98735e-97	2.21971e-95	hypothetical protein
Solyc05g051200.1	GO:0003677(DNA binding);GO:0003700(transcription factor activity, sequence-specific DNA binding);GO:0005622(intracellular);GO:0005634(nucleus);GO:0006351(transcription, DNA-templated);GO:0006355(regulation of transcription, DNA-templated);GO:0006952(defense response);GO:0009867(jasmonic acid mediated signaling pathway);GO:0009873(ethylene-activated signaling pathway)	04075(Plant hormone signal transduction)	48.0993	45.4539	46.1209	99.0319	96.9844	98.8393	2.11103	1.07794	2.25922e-95	9.97816e-94	ethylene-responsive factor 1
Solyc05g051850.3	GO:0004512(inositol-3-phosphate synthase activity);GO:0005515(protein binding);GO:0005737(cytoplasm);GO:0006021(inositol biosynthetic process);GO:0008654(phospholipid biosynthetic process);GO:0009408(response to heat);GO:0009644(response to high light intensity);GO:0009733(response to auxin);GO:0009793(embryo development ending in seed dormancy);GO:0010264(myo-inositol hexakisphosphate biosynthet…	00562(Inositol phosphate metabolism)	6.83881	6.29603	7.27392	19.1459	19.8104	18.8744	2.83362	1.50265	3.23297e-94	1.41705e-92	inositol-3-phosphate synthase
Solyc03g020050.3	GO:0004867(serine-type endopeptidase inhibitor activity);GO:0005575(cellular_component);GO:0050830(defense response to Gram-positive bacterium);GO:0050832(defense response to fungus)	NA	42.7348	32.9017	34.1644	92.4113	103.928	101.432	2.71192	1.43931	1.84384e-93	8.02086e-92
Solyc01g005030.3	GO:0016021(integral component of membrane)	04140(Regulation of autophagy);04931(Insulin resistance)	3.57448	3.53758	3.4968	7.96501	7.53364	8.05555	2.22024	1.15072	1.36387e-92	5.87763e-91	CBL-interacting serine/threonine-protein kinase 25
Solyc12g044950.2	GO:0030176(integral component of endoplasmic reticulum membrane)	01212(Fatty acid metabolism);01040(Biosynthesis of unsaturated fatty acids)	11.5138	12.1927	12.7956	31.2879	34.6234	35.0081	2.76476	1.46716	2.90045e-92	1.24762e-90	lipid desaturase-like protein
Solyc09g014280.1	GO:0005737(cytoplasm);GO:0016740(transferase activity);GO:0016747(transferase activity, transferring acyl groups other than amino-acyl groups)	00940(Phenylpropanoid biosynthesis);00945(Stilbenoid, diarylheptanoid and gingerol biosynthesis);00941(Flavonoid biosynthesis)	20.5104	18.8147	18.7122	40.8223	44.1755	41.2066	2.17454	1.12071	2.56612e-91	1.09768e-89	hypothetical protein
Solyc06g083960.2	GO:0000146(microfilament motor activity);GO:0003774(motor activity);GO:0003779(actin binding);GO:0005516(calmodulin binding);GO:0005524(ATP binding);GO:0007015(actin filament organization);GO:0009860(pollen tube growth);GO:0016459(myosin complex);GO:0030048(actin filament-based movement);GO:0051640(organelle localization)	03440(Homologous recombination)	0.647382	0.685983	0.580243	3.05592	4.17767	3.67651	5.70132	2.5113	4.30196e-87	1.7937e-85	myosin class 11-1 (ISS)
Solyc07g062530.3	GO:0005829(cytosol);GO:0008964(phosphoenolpyruvate carboxylase activity);GO:0009507(chloroplast);GO:0048046(apoplast);GO:0048366(leaf development)	01200(Carbon metabolism);00620(Pyruvate metabolism);00710(Carbon fixation in photosynthetic organisms)	2.58631	2.54777	2.52958	7.19924	8.45454	7.2539	2.98913	1.57972	1.97038e-86	8.18595e-85	phosphoenolpyruvate carboxylase
Solyc09g092270.3	GO:0009535(chloroplast thylakoid membrane);GO:0009555(pollen development);GO:0016740(transferase activity);GO:0016747(transferase activity, transferring acyl groups other than amino-acyl groups);GO:0042761(very long-chain fatty acid biosynthetic process);GO:0071555(cell wall organization)	00940(Phenylpropanoid biosynthesis);00945(Stilbenoid, diarylheptanoid and gingerol biosynthesis);00941(Flavonoid biosynthesis)	7.36542	6.83304	6.58035	19.0262	19.2346	18.8807	2.74999	1.45943	6.29927e-85	2.57079e-83	shikimate O-hydroxycinnamoyltransferase
Solyc08g068730.1	NA	NA	30.434	23.2823	24.5697	76.6139	74.3122	78.1666	2.92635	1.5491	1.83983e-84	7.46894e-83
Solyc02g083700.3	GO:0004559(alpha-mannosidase activity);GO:0006013(mannose metabolic process);GO:0006517(protein deglycosylation)	00511(Other glycan degradation)	3.67056	3.73376	3.3318	8.97494	9.30008	9.58938	2.59539	1.37595	5.17921e-84	2.09518e-82	lysosomal alpha-mannosidase
Solyc01g005020.3	GO:0000302(response to reactive oxygen species);GO:0005515(protein binding);GO:0005886(plasma membrane);GO:0006814(sodium ion transport);GO:0006979(response to oxidative stress);GO:0009651(response to salt stress);GO:0009941(chloroplast envelope);GO:0010163(high-affinity potassium ion import);GO:0015299(solute:proton antiporter activity);GO:0015385(sodium:proton antiporter activity);GO:0016021(in…	NA	6.44856	6.5413	6.7094	12.6106	15.1652	14.2271	2.13221	1.09235	1.47876e-82	5.84895e-81
Solyc11g007370.2	GO:0009813(flavonoid biosynthetic process);GO:0043231(intracellular membrane-bounded organelle);GO:0052696(flavonoid glucuronidation);GO:0080043(quercetin 3-O-glucosyltransferase activity);GO:0080044(quercetin 7-O-glucosyltransferase activity)	00942(Anthocyanin biosynthesis)	10.9957	9.74277	10.8714	23.5777	24.7065	25.0489	2.31994	1.21409	1.01427e-80	3.94419e-79	beta-D-glucosyl crocetin beta-1
Solyc10g078590.2	GO:0003674(molecular_function);GO:0005634(nucleus);GO:0008150(biological_process);GO:0016021(integral component of membrane)	NA	21.5336	23.0743	21.5343	48.5999	53.2511	56.5641	2.39507	1.26007	3.75006e-80	1.45584e-78
Solyc09g097780.3	NA	NA	10.2395	10.9133	9.35726	35.1168	32.1441	33.0936	3.28923	1.71775	3.75746e-80	1.45627e-78
Solyc02g094180.3	GO:0004601(peroxidase activity);GO:0005515(protein binding);GO:0005576(extracellular region);GO:0006979(response to oxidative stress);GO:0009651(response to salt stress);GO:0020037(heme binding);GO:0042744(hydrogen peroxide catabolic process);GO:0046872(metal ion binding);GO:0055114(oxidation-reduction process)	00940(Phenylpropanoid biosynthesis)	2.74666	2.58706	3.19663	7.50481	7.92344	8.21116	2.77121	1.47052	4.61967e-80	1.78743e-78	peroxidase 51
Solyc12g005630.2	GO:0005515(protein binding);GO:0005886(plasma membrane);GO:0009496(plastoquinol--plastocyanin reductase activity);GO:0009507(chloroplast);GO:0009512(cytochrome b6f complex);GO:0009534(chloroplast thylakoid);GO:0009535(chloroplast thylakoid membrane);GO:0009579(thylakoid);GO:0009767(photosynthetic electron transport chain);GO:0009941(chloroplast envelope);GO:0010196(nonphotochemical quenching);GO:…	00195(Photosynthesis)	7.39801	9.69036	8.53529	26.1175	28.0231	30.514	3.30376	1.72411	7.4323e-80	2.86609e-78	cytochrome b6-f complex iron-sulfur subunit
Solyc04g056580.3	GO:0003674(molecular_function);GO:0008150(biological_process);GO:0009507(chloroplast);GO:0016021(integral component of membrane)	NA	3.90457	3.69482	2.96972	15.3654	17.7549	17.0835	4.75004	2.24794	2.31813e-79	8.92443e-78
Solyc04g071660.3	GO:0003674(molecular_function);GO:0005739(mitochondrion);GO:0008150(biological_process)	NA	0.533002	0.508022	0.579333	2.04876	2.25611	2.3653	4.11648	2.04141	6.34937e-79	2.42821e-77
Solyc07g005090.3	GO:0004568(chitinase activity);GO:0005576(extracellular region);GO:0006032(chitin catabolic process);GO:0008061(chitin binding)	00520(Amino sugar and nucleotide sugar metabolism)	6.58113	5.41306	5.28956	23.7393	22.8269	20.4072	3.87493	1.95417	1.34809e-78	5.14703e-77	acidic mammalian chitinase-like
Solyc12g040800.2	GO:0005515(protein binding);GO:0005543(phospholipid binding);GO:0005634(nucleus);GO:0005829(cytosol);GO:0005886(plasma membrane);GO:0006952(defense response);GO:0009651(response to salt stress);GO:0009738(abscisic acid-activated signaling pathway);GO:0009789(positive regulation of abscisic acid-activated signaling pathway);GO:0046872(metal ion binding);GO:1901002(positive regulation of response t…	04144(Endocytosis)	1.87483	1.71838	1.94525	8.51654	8.90486	10.9503	5.12266	2.35689	2.84249e-78	1.07637e-76	probable ADP-ribosylation factor GTPase-activating protein AGD13
Solyc02g084640.3	GO:0004028(3-chloroallyl aldehyde dehydrogenase activity);GO:0004029(aldehyde dehydrogenase (NAD) activity)	00010(Glycolysis / Gluconeogenesis);00040(Pentose and glucuronate interconversions);00053(Ascorbate and aldarate metabolism);00620(Pyruvate metabolism);00071(Fatty acid degradation);00561(Glycerolipid metabolism);00280(Valine, leucine and isoleucine degradation);00310(Lysine degradation);00330(Arginine and proline metabolism);00340(Histidine metabolism);00380(Tryptophan metabolism);00410(beta-Ala…	2.40321	2.0243	2.05609	9.42333	9.25883	8.26019	4.15546	2.05501	1.07135e-77	4.01741e-76	aldehyde dehydrogenase family 3 member F1
Solyc05g050380.3	GO:0005249(voltage-gated potassium channel activity);GO:0005887(integral component of plasma membrane);GO:0042391(regulation of membrane potential)	04626(Plant-pathogen interaction)	13.5158	13.7239	12.1231	24.368	28.1381	27.11	2.02262	1.01622	1.35346e-77	5.06705e-76	cyclic nucleotide-gated ion channel 1
Solyc09g083280.3	GO:0003677(DNA binding);GO:0003700(transcription factor activity, sequence-specific DNA binding);GO:0005622(intracellular);GO:0005634(nucleus);GO:0006351(transcription, DNA-templated);GO:0006355(regulation of transcription, DNA-templated);GO:0006417(regulation of translation);GO:0009733(response to auxin);GO:0009734(auxin-activated signaling pathway);GO:0044212(transcription regulatory region DNA…	04075(Plant hormone signal transduction)	5.35741	4.83827	5.39859	18.1233	17.2489	19.8897	3.54373	1.82527	2.69508e-77	1.00572e-75	IAA1
Solyc06g068670.3	GO:0008152(metabolic process);GO:0009409(response to cold);GO:0009416(response to light stimulus);GO:0009507(chloroplast);GO:0009535(chloroplast thylakoid membrane);GO:0009570(chloroplast stroma);GO:0009735(response to cytokinin);GO:0009744(response to sucrose);GO:0009941(chloroplast envelope);GO:0010319(stromule);GO:0016597(amino acid binding)	NA	6.33978	6.05961	6.95826	18.0296	19.336	20.0098	2.96397	1.56753	9.0857e-77	3.34189e-75
Solyc02g065090.3	GO:0004620(phospholipase activity);GO:0005737(cytoplasm);GO:0016020(membrane);GO:0047372(acylglycerol lipase activity)	NA	0.130114	0.187723	0.060836	2.24403	2.40952	2.56803	19.0708	4.25329	9.49083e-77	3.48535e-75
Solyc12g099730.2	GO:0003674(molecular_function);GO:0008150(biological_process)	NA	4.21064	3.18825	3.41838	13.2344	15.3433	14.1191	3.9471	1.98079	1.06047e-76	3.88823e-75
Solyc05g025590.3	GO:0000790(nuclear chromatin);GO:0003677(DNA binding);GO:0005634(nucleus);GO:0006260(DNA replication);GO:0006281(DNA repair);GO:0006310(DNA recombination);GO:0007131(reciprocal meiotic recombination);GO:0007141(male meiosis I);GO:0009555(pollen development);GO:0046872(metal ion binding);GO:0048232(male gamete generation);GO:0051026(chiasma assembly)	03030(DNA replication);03420(Nucleotide excision repair);03430(Mismatch repair);03440(Homologous recombination)	2.51037	2.96265	2.87978	7.5785	9.01692	8.31615	2.98242	1.57648	2.30744e-76	8.40686e-75	replication protein A 70 kDa DNA-binding subunit A
Solyc11g011880.2	GO:0004674(protein serine/threonine kinase activity);GO:0005886(plasma membrane)	00520(Amino sugar and nucleotide sugar metabolism)	6.4807	5.13213	6.04773	15.7657	16.5128	17.397	2.81279	1.492	6.41166e-76	2.32866e-74	G-type lectin S-receptor-like serine/threonine-protein kinase At1g11300
Solyc01g112130.3	GO:0004497(monooxygenase activity);GO:0055114(oxidation-reduction process)	NA	8.11165	6.71506	6.66566	24.1913	25.7574	25.4547	3.50838	1.8108	1.52786e-74	5.48012e-73
Solyc08g076220.3	GO:0004849(uridine kinase activity);GO:0005829(cytosol);GO:0006206(pyrimidine nucleobase metabolic process);GO:0009507(chloroplast);GO:0043097(pyrimidine nucleoside salvage)	01200(Carbon metabolism);00710(Carbon fixation in photosynthetic organisms)	1.06377	0.592779	0.847776	7.13257	6.70544	7.2798	8.43254	3.07597	5.76476e-73	2.0392e-71	phosphoribulokinase
Solyc07g066550.3	GO:0004674(protein serine/threonine kinase activity);GO:0005886(plasma membrane)	00520(Amino sugar and nucleotide sugar metabolism)	4.31062	4.14192	4.41517	9.48999	11.5732	10.4573	2.44957	1.29253	1.94111e-72	6.84544e-71	G-type lectin S-receptor-like serine/threonine-protein kinase CES101
Solyc12g099930.2	GO:0004760(serine-pyruvate transaminase activity);GO:0005777(peroxisome);GO:0005886(plasma membrane);GO:0008453(alanine-glyoxylate transaminase activity);GO:0009507(chloroplast);GO:0009570(chloroplast stroma);GO:0009853(photorespiration);GO:0016020(membrane);GO:0048046(apoplast);GO:0050281(serine-glyoxylate transaminase activity)	01200(Carbon metabolism);00630(Glyoxylate and dicarboxylate metabolism);00250(Alanine, aspartate and glutamate metabolism);00260(Glycine, serine and threonine metabolism);04146(Peroxisome)	3.38043	3.09487	3.77136	13.1183	15.1902	12.9526	4.02678	2.00963	2.01966e-72	7.11161e-71	Hop-interacting protein THI032
Solyc01g112070.3	GO:0005768(endosome);GO:0005794(Golgi apparatus);GO:0005802(trans-Golgi network);GO:0008150(biological_process);GO:0016757(transferase activity, transferring glycosyl groups)	00561(Glycerolipid metabolism);00564(Glycerophospholipid metabolism)	1.4434	1.84547	1.12267	8.67216	10.438	8.97326	6.3659	2.67036	2.05448e-72	7.22322e-71	uncharacterized LOC103446271
Solyc03g006430.3	GO:0016021(integral component of membrane);GO:0016757(transferase activity, transferring glycosyl groups)	NA	2.98331	2.97118	2.65672	7.37137	7.92684	8.37882	2.74956	1.4592	1.60249e-71	5.59154e-70
Solyc01g105050.3	GO:0009416(response to light stimulus);GO:0009535(chloroplast thylakoid membrane);GO:0009768(photosynthesis, light harvesting in photosystem I);GO:0009941(chloroplast envelope);GO:0010287(plastoglobule);GO:0016168(chlorophyll binding);GO:0031409(pigment binding)	00196(Photosynthesis - antenna proteins)	4.04215	4.52761	3.48344	10.1211	11.1407	11.6672	2.73197	1.44994	1.7563e-71	6.10976e-70	chlorophyll a-b binding protein CP24 10B, chloroplastic-like
Solyc12g005720.1	GO:0003674(molecular_function);GO:0005576(extracellular region);GO:0005618(cell wall);GO:0005773(vacuole);GO:0009737(response to abscisic acid)	NA	43.7498	38.1102	34.0057	86.4647	90.9439	90.0163	2.30806	1.20668	1.76546e-71	6.1324e-70
Solyc12g014355.1	GO:0004674(protein serine/threonine kinase activity);GO:0005886(plasma membrane)	04626(Plant-pathogen interaction)	15.8941	15.4224	15.4192	29.6123	33.488	32.1195	2.03741	1.02673	8.79186e-71	3.03109e-69	LRR receptor-like serine/threonine-protein kinase FLS2
Solyc06g053150.1	GO:0005634(nucleus);GO:0008568(microtubule-severing ATPase activity);GO:0031122(cytoplasmic microtubule organization)	NA	13.2061	13.5593	13.9738	26.3358	30.1639	29.5134	2.11131	1.07814	1.08027e-70	3.7188e-69
Solyc03g123830.3	GO:0004617(phosphoglycerate dehydrogenase activity);GO:0009070(serine family amino acid biosynthetic process)	01200(Carbon metabolism);01230(Biosynthesis of amino acids);00260(Glycine, serine and threonine metabolism)	1.56834	1.12355	1.88729	8.09261	8.36301	9.34588	5.63452	2.49429	2.25528e-70	7.75217e-69	D-3-phosphoglycerate dehydrogenase 3
Solyc09g089830.3	GO:0051213(dioxygenase activity)	00402(Benzoxazinoid biosynthesis)	1.00499	1.04204	0.908102	2.40675	2.80557	2.75769	2.69701	1.43136	2.44387e-69	8.28943e-68	benzoxazin 6
Solyc08g066880.3	GO:0003824(catalytic activity);GO:0005886(plasma membrane);GO:0009116(nucleoside metabolic process)	NA	5.92694	4.80617	6.3543	30.9578	26.8622	24.9929	4.84643	2.27692	3.20232e-69	1.08461e-67
Solyc12g014430.2	GO:0000139(Golgi membrane);GO:0000271(polysaccharide biosynthetic process);GO:0005886(plasma membrane);GO:0016021(integral component of membrane);GO:0016740(transferase activity);GO:0016757(transferase activity, transferring glycosyl groups);GO:0016759(cellulose synthase activity);GO:0016760(cellulose synthase (UDP-forming) activity);GO:0030244(cellulose biosynthetic process);GO:0071555(cell wall…	00500(Starch and sucrose metabolism);00520(Amino sugar and nucleotide sugar metabolism)	9.58306	10.4429	10.1975	19.3457	24.0544	23.3507	2.20858	1.14312	6.54065e-69	2.20881e-67	probable mixed-linked glucan synthase 9-like
Solyc03g097030.3	GO:0005524(ATP binding);GO:0008152(metabolic process);GO:0009411(response to UV);GO:0009611(response to wounding);GO:0009698(phenylpropanoid metabolic process);GO:0010584(pollen exine formation);GO:0016021(integral component of membrane);GO:0016207(4-coumarate-CoA ligase activity);GO:0016874(ligase activity);GO:0050832(defense response to fungus)	00360(Phenylalanine metabolism);00130(Ubiquinone and other terpenoid-quinone biosynthesis);00940(Phenylpropanoid biosynthesis)	8.05317	7.48054	7.64788	15.5738	18.0389	17.2738	2.19512	1.1343	9.36232e-69	3.14332e-67	4-coumarate--CoA ligase 2
Solyc12g014350.2	GO:0004674(protein serine/threonine kinase activity);GO:0005886(plasma membrane)	00520(Amino sugar and nucleotide sugar metabolism)	25.0943	24.8058	20.2395	45.6451	48.7933	48.7571	2.04158	1.02969	3.52035e-68	1.16167e-66	G-type lectin S-receptor-like serine/threonine-protein kinase At1g11300
Solyc04g007070.3	GO:0005524(ATP binding);GO:0005575(cellular_component);GO:0006952(defense response);GO:0043531(ADP binding)	04626(Plant-pathogen interaction)	3.71746	4.18101	3.63224	9.25243	10.2438	11.2221	2.66404	1.41361	5.43388e-68	1.78545e-66	putative late blight resistance protein homolog R1A-3
Solyc08g080310.1	GO:0006855(drug transmembrane transport);GO:0015238(drug transmembrane transporter activity)	NA	4.02564	4.9271	2.92053	17.4555	18.1543	19.7398	4.66171	2.22086	1.7112e-67	5.58292e-66
Solyc10g009430.3	GO:0004144(diacylglycerol O-acyltransferase activity);GO:0005886(plasma membrane);GO:0019432(triglyceride biosynthetic process);GO:0047196(long-chain-alcohol O-fatty-acyltransferase activity)	00073(Cutin, suberine and wax biosynthesis)	1.92521	1.90273	1.95178	6.91604	7.87245	8.85599	4.09094	2.03243	6.94573e-67	2.2502e-65	O-acyltransferase WSD1
Solyc06g053810.3	GO:0005524(ATP binding);GO:0005634(nucleus);GO:0016020(membrane);GO:0016301(kinase activity);GO:0016787(hydrolase activity)	NA	3.57518	2.4704	3.31704	12.3724	11.8808	14.1308	4.09971	2.03552	7.26484e-67	2.347e-65
Solyc01g010490.3	GO:0016020(membrane);GO:0016709(oxidoreductase activity, acting on paired donors, with incorporation or reduction of molecular oxygen, NAD(P)H as one donor, and incorporation of one atom of oxygen);GO:0044550(secondary metabolite biosynthetic process)	01210(2-Oxocarboxylic acid metabolism);00380(Tryptophan metabolism);00966(Glucosinolate biosynthesis)	5.87653	6.32764	6.90564	15.7223	17.8593	17.0447	2.64924	1.40558	7.30183e-67	2.35566e-65	hypothetical protein
Solyc07g009380.3	GO:0004553(hydrolase activity, hydrolyzing O-glycosyl compounds);GO:0005576(extracellular region);GO:0005618(cell wall);GO:0009832(plant-type cell wall biogenesis);GO:0010411(xyloglucan metabolic process);GO:0016762(xyloglucan:xyloglucosyl transferase activity);GO:0016798(hydrolase activity, acting on glycosyl bonds);GO:0048046(apoplast);GO:0071555(cell wall organization)	04075(Plant hormone signal transduction)	1.40384	1.0742	1.19893	9.5067	8.39976	7.92873	7.02621	2.81275	1.40342e-66	4.5213e-65	probable xyloglucan endotransglucosylase/hydrolase protein 23
Solyc11g010420.2	GO:0005777(peroxisome);GO:0008150(biological_process);GO:0009507(chloroplast);GO:0016787(hydrolase activity)	04070(Phosphatidylinositol signaling system);04626(Plant-pathogen interaction)	27.9241	25.4793	23.7894	47.3906	53.9165	55.1022	2.02622	1.01879	9.66349e-66	3.08737e-64	family of serine hydrolases 3-like
Solyc09g010830.3	GO:0000151(ubiquitin ligase complex);GO:0005737(cytoplasm);GO:0061630(ubiquitin protein ligase activity);GO:0071596(ubiquitin-dependent protein catabolic process via the N-end rule pathway)	NA	3.79972	4.80581	4.30706	9.36243	11.5634	10.2916	2.4176	1.27357	1.12425e-65	3.58194e-64
Solyc04g079315.1	GO:0000166(nucleotide binding);GO:0003723(RNA binding);GO:0005634(nucleus);GO:0005737(cytoplasm);GO:0006397(mRNA processing);GO:0008143(poly(A) binding);GO:0009507(chloroplast)	03013(RNA transport)	12.5466	10.6614	10.5305	30.2247	31.9441	33.0269	2.82157	1.4965	1.38805e-65	4.41024e-64	polyadenylate-binding protein RBP45-like
Solyc01g010250.3	GO:0003824(catalytic activity);GO:0005829(cytosol);GO:0005975(carbohydrate metabolic process);GO:0006098(pentose-phosphate shunt);GO:0009507(chloroplast);GO:0017057(6-phosphogluconolactonase activity)	01200(Carbon metabolism);00030(Pentose phosphate pathway)	16.4158	16.8649	16.7281	34.3878	34.6256	35.8806	2.09751	1.06868	2.27991e-65	7.21419e-64	probable 6-phosphogluconolactonase 2
Solyc02g068300.3	GO:0004674(protein serine/threonine kinase activity);GO:0005524(ATP binding);GO:0005886(plasma membrane);GO:0006468(protein phosphorylation);GO:0016021(integral component of membrane);GO:0016301(kinase activity);GO:0030246(carbohydrate binding)	00500(Starch and sucrose metabolism)	5.83066	6.10274	5.4008	12.3969	13.4263	14.4559	2.32368	1.21641	3.97673e-64	1.24133e-62	lectin-domain containing receptor kinase VI.3-like
Solyc05g012660.2	GO:0005576(extracellular region);GO:0016021(integral component of membrane);GO:0016757(transferase activity, transferring glycosyl groups)	00514(Other types of O-glycan biosynthesis)	5.79845	4.99499	4.73603	12.8683	14.1499	14.155	2.65129	1.4067	9.15107e-64	2.8488e-62	hypothetical protein
Solyc07g049290.3	GO:0004553(hydrolase activity, hydrolyzing O-glycosyl compounds);GO:0005576(extracellular region);GO:0008810(cellulase activity);GO:0030245(cellulose catabolic process);GO:0071555(cell wall organization)	00500(Starch and sucrose metabolism)	0.50979	0.491932	0.683629	3.50466	3.24292	3.40761	6.02556	2.5911	5.71678e-63	1.76069e-61	endoglucanase 23-like
Solyc12g099650.2	GO:0003674(molecular_function);GO:0009507(chloroplast);GO:0009523(photosystem II);GO:0009535(chloroplast thylakoid membrane);GO:0009543(chloroplast thylakoid lumen);GO:0015979(photosynthesis);GO:0030095(chloroplast photosystem II)	NA	3.45292	3.43528	3.78332	25.309	23.1037	27.1299	7.0789	2.82353	6.232e-63	1.91682e-61
Solyc01g080800.3	GO:0005576(extracellular region);GO:0006952(defense response)	NA	19.0539	19.0822	16.5722	47.2828	47.7695	44.7665	2.55572	1.35373	3.82088e-62	1.15977e-60
Solyc02g064830.3	GO:0005737(cytoplasm);GO:0009733(response to auxin);GO:0016874(ligase activity)	04075(Plant hormone signal transduction)	7.92342	6.85983	8.6366	19.5902	22.5442	19.7296	2.64152	1.40137	7.30405e-62	2.20544e-60	probable indole-3-acetic acid-amido synthetase GH3.1
Solyc07g043550.3	GO:0003824(catalytic activity);GO:0003978(UDP-glucose 4-epimerase activity);GO:0005794(Golgi apparatus);GO:0006012(galactose metabolic process);GO:0009225(nucleotide-sugar metabolic process);GO:0009832(plant-type cell wall biogenesis);GO:0016021(integral component of membrane);GO:0019567(arabinose biosynthetic process);GO:0032580(Golgi cisterna membrane);GO:0033358(UDP-L-arabinose biosynthetic pr…	00520(Amino sugar and nucleotide sugar metabolism)	2.7191	2.08588	2.76659	8.88702	9.64456	8.96644	3.63175	1.86066	1.86023e-61	5.56355e-60	UDP-arabinose 4-epimerase 1
Solyc07g006300.3	GO:0003824(catalytic activity);GO:0005506(iron ion binding);GO:0005789(endoplasmic reticulum membrane);GO:0005886(plasma membrane);GO:0006633(fatty acid biosynthetic process);GO:0006723(cuticle hydrocarbon biosynthetic process);GO:0010025(wax biosynthetic process);GO:0016020(membrane);GO:0016021(integral component of membrane);GO:0016491(oxidoreductase activity);GO:0042335(cuticle development);GO…	00073(Cutin, suberine and wax biosynthesis)	2.09719	2.17226	2.15339	6.16601	7.21479	7.49107	3.24963	1.70028	2.97068e-61	8.83138e-60	hypothetical protein
Solyc04g051280.3	GO:0003674(molecular_function);GO:0005634(nucleus);GO:0005737(cytoplasm);GO:0008150(biological_process);GO:0016021(integral component of membrane)	NA	2.86602	2.31023	3.47377	11.1105	10.6791	10.3405	3.71445	1.89315	3.24902e-61	9.63404e-60
Solyc07g047850.3	GO:0009416(response to light stimulus);GO:0009535(chloroplast thylakoid membrane);GO:0009768(photosynthesis, light harvesting in photosystem I);GO:0009941(chloroplast envelope);GO:0010287(plastoglobule);GO:0016168(chlorophyll binding);GO:0031409(pigment binding)	00196(Photosynthesis - antenna proteins)	4.18985	4.84071	5.27691	15.3579	16.6516	14.4474	3.24704	1.69913	9.28678e-61	2.73616e-59	chlorophyll a/b-binding protein precursor
Solyc08g082080.3	GO:0003333(amino acid transmembrane transport);GO:0015171(amino acid transmembrane transporter activity)	NA	9.74918	9.54226	10.5542	21.2155	21.9138	21.9999	2.1822	1.12578	1.07568e-60	3.16121e-59
Solyc11g066940.2	GO:0003674(molecular_function);GO:0005739(mitochondrion);GO:0008150(biological_process)	NA	3.39795	3.48296	3.44825	10.2022	9.95887	11.8029	3.09453	1.62972	1.40678e-60	4.11332e-59
Solyc08g041770.3	GO:0005768(endosome);GO:0005774(vacuolar membrane);GO:0005794(Golgi apparatus);GO:0005801(cis-Golgi network);GO:0005802(trans-Golgi network);GO:0005886(plasma membrane);GO:0008150(biological_process);GO:0016020(membrane);GO:0016021(integral component of membrane);GO:0016757(transferase activity, transferring glycosyl groups);GO:1990585(hydroxyproline O-arabinosyltransferase activity)	NA	3.72411	4.08862	5.15501	14.7302	16.7103	14.6176	3.55175	1.82853	2.66053e-60	7.74e-59
Solyc09g097760.3	NA	00230(Purine metabolism);00240(Pyrimidine metabolism);03020(RNA polymerase)	6.88196	7.51605	8.04724	24.744	24.6264	22.1064	3.18449	1.67106	5.21909e-60	1.51452e-58	DNA-directed RNA polymerase II subunit RPB1-like
Solyc03g096980.1	GO:0016020(membrane);GO:0016709(oxidoreductase activity, acting on paired donors, with incorporation or reduction of molecular oxygen, NAD(P)H as one donor, and incorporation of one atom of oxygen);GO:0044550(secondary metabolite biosynthetic process)	00903(Limonene and pinene degradation);00945(Stilbenoid, diarylheptanoid and gingerol biosynthesis)	3.23794	2.4797	3.14214	10.5166	11.203	11.1745	3.71274	1.89248	6.65878e-60	1.92746e-58	cytochrome P450 77A1-like
Solyc04g049090.3	GO:0005886(plasma membrane);GO:0006952(defense response)	NA	0.1277	0.20097	0.041341	3.00769	3.5061	3.11914	26.0342	4.70233	8.05239e-60	2.32503e-58
Solyc01g090680.3	GO:0003674(molecular_function);GO:0005634(nucleus);GO:0008150(biological_process);GO:0016021(integral component of membrane)	NA	0.278452	0.375132	0.456099	3.16505	3.29241	3.47509	8.9508	3.16202	1.36988e-59	3.93567e-58
Solyc01g099840.3	GO:0003674(molecular_function);GO:0005634(nucleus)	NA	3.46426	3.18416	4.11512	14.4777	14.9463	15.9012	4.211	2.07416	3.11367e-59	8.89031e-58
Solyc08g005010.3	GO:0003674(molecular_function);GO:0008150(biological_process);GO:0009507(chloroplast);GO:0016021(integral component of membrane)	00970(Aminoacyl-tRNA biosynthesis)	5.38312	6.05463	5.80444	13.3413	15.9842	16.9409	2.68333	1.42402	1.79322e-58	5.10746e-57	cysteine--tRNA ligase
Solyc05g007470.3	GO:0000304(response to singlet oxygen);GO:0005524(ATP binding);GO:0005783(endoplasmic reticulum);GO:0005886(plasma membrane);GO:0009737(response to abscisic acid);GO:0016021(integral component of membrane);GO:0016887(ATPase activity)	NA	2.82997	2.35622	2.66651	9.85002	9.47929	10.1651	3.75596	1.90918	3.13187e-58	8.88736e-57
Solyc09g018750.3	GO:0005739(mitochondrion);GO:0009651(response to salt stress);GO:0045454(cell redox homeostasis);GO:0050897(cobalt ion binding)	NA	4.25888	5.29608	6.1413	20.2891	22.9948	18.6243	3.94413	1.97971	3.94357e-58	1.11633e-56
Solyc07g054290.1	GO:0009543(chloroplast thylakoid lumen);GO:0010206(photosystem II repair);GO:0010207(photosystem II assembly)	00195(Photosynthesis)	7.51999	6.80398	6.30907	29.1326	26.213	25.2112	3.90426	1.96505	6.84766e-58	1.93131e-56	photosystem II repair protein PSB27-H1
Solyc09g090210.3	GO:0004674(protein serine/threonine kinase activity);GO:0004713(protein tyrosine kinase activity);GO:0005524(ATP binding);GO:0005737(cytoplasm);GO:0005886(plasma membrane);GO:0009860(pollen tube growth);GO:0016301(kinase activity);GO:0048768(root hair cell tip growth)	04626(Plant-pathogen interaction)	0.691318	0.526018	0.741346	4.85312	5.13028	6.43719	8.38349	3.06755	1.15226e-57	3.23795e-56	PTI1-like tyrosine-protein kinase 3
Solyc09g018230.1	GO:0005634(nucleus);GO:0005737(cytoplasm)	04140(Regulation of autophagy)	7.14217	6.8908	7.54699	15.1968	15.7971	15.7583	2.16647	1.11534	2.32225e-57	6.50203e-56	U-box domain-containing protein 14-like
Solyc02g071730.3	GO:0005515(protein binding)	03013(RNA transport);03015(mRNA surveillance pathway)	6.94186	8.12067	8.80817	16.9025	18.2433	18.046	2.22833	1.15596	8.55641e-57	2.37553e-55	uncharacterized LOC102612273
Solyc10g081320.1	GO:0003677(DNA binding);GO:0003700(transcription factor activity, sequence-specific DNA binding);GO:0005634(nucleus);GO:0006355(regulation of transcription, DNA-templated);GO:0010199(organ boundary specification between lateral organs and the meristem)	04712(Circadian rhythm - plant)	3.68962	2.91266	2.72795	12.348	14.1581	13.9659	4.33773	2.11694	1.35201e-56	3.73566e-55	R2R3-myb transcription factor
Solyc03g026370.1	GO:0003674(molecular_function);GO:0005739(mitochondrion);GO:0016998(cell wall macromolecule catabolic process)	04120(Ubiquitin mediated proteolysis)	88.7355	92.1629	101.975	206.627	187.423	201.386	2.10496	1.07379	1.78842e-56	4.93557e-55	transducin family protein/WD-40 repeat protein
Solyc02g077220.3	GO:0005576(extracellular region);GO:0016042(lipid catabolic process);GO:0016788(hydrolase activity, acting on ester bonds);GO:0052689(carboxylic ester hydrolase activity)	NA	10.7784	12.3677	11.9292	27.8365	32.1383	27.9489	2.50672	1.3258	3.82773e-56	1.04884e-54
Solyc07g039570.3	GO:0003677(DNA binding);GO:0003700(transcription factor activity, sequence-specific DNA binding);GO:0005634(nucleus);GO:0006351(transcription, DNA-templated);GO:0006355(regulation of transcription, DNA-templated);GO:0010200(response to chitin);GO:0046983(protein dimerization activity)	04075(Plant hormone signal transduction)	9.12479	9.39164	7.82892	19.5653	19.435	19.2168	2.20977	1.14389	4.84013e-56	1.32467e-54	transcription factor PIF4-like
Solyc08g078180.1	GO:0001944(vasculature development);GO:0003677(DNA binding);GO:0003700(transcription factor activity, sequence-specific DNA binding);GO:0005622(intracellular);GO:0005634(nucleus);GO:0006351(transcription, DNA-templated);GO:0006355(regulation of transcription, DNA-templated);GO:0009864(induced systemic resistance, jasmonic acid mediated signaling pathway);GO:0009873(ethylene-activated signaling pa…	04075(Plant hormone signal transduction)	49.6526	59.4405	55.4734	105.241	119.373	106.511	2.01211	1.00871	6.93391e-56	1.89099e-54	ethylene-responsive transcription factor 2-like
Solyc05g050360.3	GO:0005249(voltage-gated potassium channel activity);GO:0005887(integral component of plasma membrane);GO:0042391(regulation of membrane potential)	04626(Plant-pathogen interaction)	4.37115	4.98118	5.49327	11.4703	13.0591	12.1321	2.46952	1.30423	2.68612e-55	7.27394e-54	cyclic nucleotide-gated ion channel 1-like
Solyc03g120620.3	GO:0003677(DNA binding);GO:0003700(transcription factor activity, sequence-specific DNA binding);GO:0005515(protein binding);GO:0005634(nucleus);GO:0006351(transcription, DNA-templated);GO:0006355(regulation of transcription, DNA-templated);GO:0008289(lipid binding);GO:0009845(seed germination);GO:0009913(epidermal cell differentiation);GO:0043565(sequence-specific DNA binding);GO:0048825(cotyled…	00750(Vitamin B6 metabolism)	2.19634	2.2558	1.69692	7.05937	6.01307	7.02017	3.26759	1.70823	4.43932e-55	1.19794e-53	uncharacterized LOC104455787
Solyc02g079710.3	GO:0004674(protein serine/threonine kinase activity);GO:0005886(plasma membrane);GO:0006468(protein phosphorylation);GO:0006952(defense response);GO:0009506(plasmodesma)	00520(Amino sugar and nucleotide sugar metabolism)	2.25145	1.93541	1.63271	5.63962	6.67205	6.4753	3.22824	1.69075	9.71993e-55	2.61679e-53	G-type lectin S-receptor-like serine/threonine-protein kinase CES101
Solyc02g087400.1	GO:0005515(protein binding);GO:0005622(intracellular);GO:0005623(cell);GO:0005786(signal recognition particle, endoplasmic reticulum targeting);GO:0009507(chloroplast);GO:0009535(chloroplast thylakoid membrane);GO:0009570(chloroplast stroma);GO:0009644(response to high light intensity);GO:0009941(chloroplast envelope);GO:0042802(identical protein binding);GO:0045038(protein import into chloroplas…	04144(Endocytosis)	0.959518	1.51055	0.738631	8.66123	9.52261	8.87034	8.43152	3.07579	2.60513e-54	6.98097e-53	hypothetical protein
Solyc10g017570.3	GO:0031525(menthol biosynthetic process);GO:0042214(terpene metabolic process);GO:0052581((-)-isopiperitenone reductase activity);GO:0070402(NADPH binding)	00902(Monoterpenoid biosynthesis)	1.9993	2.47702	2.69382	10.4925	9.68959	13.1805	4.65299	2.21816	3.05937e-54	8.1887e-53	(+)-neomenthol dehydrogenase
Solyc11g005420.2	NA	NA	1.67417	1.52103	1.84848	10.7944	9.31235	8.14705	5.60183	2.4859	5.64341e-54	1.50702e-52
Solyc01g087810.2	GO:0004252(serine-type endopeptidase activity);GO:0005618(cell wall)	04144(Endocytosis)	1.90092	1.95959	1.23494	15.4674	14.1608	14.7854	8.71632	3.12372	7.70568e-54	2.05535e-52	peptidase
Solyc06g076780.3	GO:0008422(beta-glucosidase activity);GO:0009251(glucan catabolic process)	00500(Starch and sucrose metabolism);00460(Cyanoamino acid metabolism);00940(Phenylpropanoid biosynthesis)	5.33575	5.07655	4.93084	10.8571	12.6878	11.6725	2.29532	1.1987	9.28015e-54	2.47246e-52	lysosomal beta glucosidase-like
Solyc03g117490.3	GO:0004370(glycerol kinase activity);GO:0005739(mitochondrion);GO:0006071(glycerol metabolic process);GO:0006641(triglyceride metabolic process);GO:0046167(glycerol-3-phosphate biosynthetic process)	00561(Glycerolipid metabolism);04626(Plant-pathogen interaction)	4.97712	4.75767	4.85254	12.1351	11.5468	12.0296	2.44812	1.29167	2.83677e-53	7.50591e-52	glycerol kinase
Solyc03g112590.3	GO:0005515(protein binding);GO:0005524(ATP binding);GO:0005618(cell wall);GO:0005634(nucleus);GO:0005794(Golgi apparatus);GO:0005829(cytosol);GO:0005856(cytoskeleton);GO:0007049(cell cycle);GO:0009524(phragmoplast);GO:0015031(protein transport);GO:0016787(hydrolase activity);GO:0016887(ATPase activity);GO:0051301(cell division)	04141(Protein processing in endoplasmic reticulum)	6.31	6.26394	7.05941	13.1367	13.6753	13.6445	2.0606	1.04306	3.47332e-53	9.16918e-52	cell division cycle protein 48 homolog
Solyc08g081620.3	GO:0004553(hydrolase activity, hydrolyzing O-glycosyl compounds);GO:0005576(extracellular region);GO:0008810(cellulase activity);GO:0030245(cellulose catabolic process);GO:0071555(cell wall organization)	00500(Starch and sucrose metabolism)	4.8598	5.38212	5.34526	12.2841	14.792	16.1649	2.77414	1.47204	1.42226e-52	3.72059e-51	endoglucanase 23-like
Solyc06g083680.3	GO:0009507(chloroplast);GO:0009534(chloroplast thylakoid);GO:0009535(chloroplast thylakoid membrane);GO:0009538(photosystem I reaction center);GO:0009579(thylakoid);GO:0009735(response to cytokinin);GO:0009941(chloroplast envelope);GO:0010287(plastoglobule);GO:0015979(photosynthesis)	00195(Photosynthesis)	5.05049	3.30095	5.72307	23.1264	21.803	24.6358	4.94265	2.30528	1.809e-52	4.72159e-51	photosystem I reaction center subunit IV A
Solyc11g069040.3	GO:0004462(lactoylglutathione lyase activity);GO:0005516(calmodulin binding);GO:0005829(cytosol);GO:0005975(carbohydrate metabolic process);GO:0009507(chloroplast);GO:0046686(response to cadmium ion);GO:0046872(metal ion binding)	00620(Pyruvate metabolism)	7.3394	7.32956	6.72055	13.6358	13.7263	15.5717	2.00724	1.00521	2.69167e-52	7.00958e-51	lactoylglutathione lyase
Solyc05g006440.3	GO:0003674(molecular_function);GO:0009507(chloroplast);GO:0009535(chloroplast thylakoid membrane);GO:0010190(cytochrome b6f complex assembly);GO:0016021(integral component of membrane)	NA	2.23926	1.70696	2.86248	10.6013	12.259	13.0585	5.27543	2.39929	3.97827e-52	1.03368e-50
Solyc03g034320.3	GO:0005829(cytosol);GO:0016787(hydrolase activity)	NA	0.468544	0.531963	0.434753	3.24444	2.98342	3.23606	6.59386	2.72112	9.58021e-52	2.47809e-50
Solyc10g086150.2	GO:0000166(nucleotide binding);GO:0003723(RNA binding);GO:0006397(mRNA processing);GO:0008266(poly(U) RNA binding);GO:0009409(response to cold);GO:0009507(chloroplast);GO:0009534(chloroplast thylakoid);GO:0009535(chloroplast thylakoid membrane);GO:0009570(chloroplast stroma);GO:0009579(thylakoid);GO:0009737(response to abscisic acid);GO:0009941(chloroplast envelope);GO:0010319(stromule);GO:003052…	03013(RNA transport);03015(mRNA surveillance pathway);03018(RNA degradation)	4.87223	4.80366	3.34688	14.256	16.4276	15.357	3.53539	1.82187	1.52032e-51	3.91504e-50	hypothetical protein
Solyc03g114970.3	GO:0005874(microtubule);GO:0005886(plasma membrane)	NA	2.95553	2.16102	2.93655	10.7099	13.2307	14.8489	4.81671	2.26805	2.27754e-51	5.84543e-50
Solyc10g083740.2	GO:0000027(ribosomal large subunit assembly);GO:0003735(structural constituent of ribosome);GO:0006412(translation);GO:0022625(cytosolic large ribosomal subunit);GO:1902626(assembly of large subunit precursor of preribosome)	03010(Ribosome)	6.84885	7.07958	7.01333	14.1609	12.9243	15.6699	2.04162	1.02972	2.88424e-51	7.38615e-50	60S ribosomal protein L24-like
Solyc12g100010.1	GO:0005576(extracellular region);GO:0006952(defense response);GO:0007165(signal transduction);GO:0016021(integral component of membrane);GO:0016301(kinase activity)	04626(Plant-pathogen interaction)	0.713908	0.639586	0.340972	4.10403	4.01233	3.78228	7.02206	2.81189	3.3935e-51	8.65192e-50	LRR receptor-like serine/threonine-protein kinase FLS2
Solyc04g081970.3	GO:0000103(sulfate assimilation);GO:0005737(cytoplasm);GO:0006457(protein folding);GO:0015035(protein disulfide oxidoreductase activity);GO:0016671(oxidoreductase activity, acting on a sulfur group of donors, disulfide as acceptor);GO:0034599(cellular response to oxidative stress);GO:0045454(cell redox homeostasis);GO:0055114(oxidation-reduction process)	NA	14.0384	12.8299	12.9591	26.6197	26.5865	29.5022	2.07667	1.05427	6.16267e-51	1.5643e-49
Solyc05g010320.3	GO:0005515(protein binding);GO:0005634(nucleus);GO:0005783(endoplasmic reticulum);GO:0009411(response to UV);GO:0009507(chloroplast);GO:0009705(plant-type vacuole membrane);GO:0009733(response to auxin);GO:0009813(flavonoid biosynthetic process);GO:0010224(response to UV-B);GO:0042406(extrinsic component of endoplasmic reticulum membrane);GO:0045430(chalcone isomerase activity);GO:0080167(respons…	00941(Flavonoid biosynthesis)	0.165559	0.231627	0.217365	3.62015	4.19433	3.10033	17.7606	4.15061	6.9434e-51	1.76054e-49	chalcone--flavonone isomerase
Solyc06g062330.2	GO:0008194(UDP-glycosyltransferase activity);GO:0009813(flavonoid biosynthetic process);GO:0043231(intracellular membrane-bounded organelle);GO:0052696(flavonoid glucuronidation)	00908(Zeatin biosynthesis)	3.67184	2.94945	3.38126	10.6357	11.5625	10.5241	3.2714	1.70991	1.10059e-50	2.77237e-49	zeatin O-glucosyltransferase-like
Solyc01g105040.3	GO:0005739(mitochondrion);GO:0016787(hydrolase activity)	01212(Fatty acid metabolism);00061(Fatty acid biosynthesis);00780(Biotin metabolism)	3.48215	2.97389	3.24165	7.47546	8.02385	7.41908	2.36328	1.24079	1.1716e-50	2.94801e-49	(3R)-hydroxymyristoyl-[acyl-carrier-protein] dehydratase-like
Solyc10g044510.2	GO:0005886(plasma membrane);GO:0006952(defense response)	NA	2.82598	3.44739	2.12098	10.3597	9.85313	10.264	3.63063	1.86022	1.57096e-50	3.93149e-49
Solyc09g059170.2	GO:0009813(flavonoid biosynthetic process);GO:0043231(intracellular membrane-bounded organelle);GO:0052696(flavonoid glucuronidation);GO:0080043(quercetin 3-O-glucosyltransferase activity);GO:0080044(quercetin 7-O-glucosyltransferase activity)	00942(Anthocyanin biosynthesis)	6.03181	4.83324	5.49505	14.2947	15.2645	14.8252	2.71296	1.43987	2.88844e-50	7.19741e-49	UDP-Glycosyltransferase superfamily protein
Solyc03g081240.3	GO:0000156(phosphorelay response regulator activity);GO:0000160(phosphorelay signal transduction system);GO:0003677(DNA binding);GO:0005515(protein binding);GO:0005634(nucleus);GO:0006351(transcription, DNA-templated);GO:0006355(regulation of transcription, DNA-templated);GO:0007623(circadian rhythm);GO:0009266(response to temperature stimulus);GO:0010017(red or far-red light signaling pathway);G…	04712(Circadian rhythm - plant)	1.69549	1.61795	1.53419	4.24383	4.89644	5.10065	2.9377	1.55469	3.91256e-50	9.73881e-49	two-component response regulator-like APRR5
Solyc12g042770.2	GO:0003674(molecular_function);GO:0009507(chloroplast);GO:0009570(chloroplast stroma);GO:0009579(thylakoid);GO:0010478(chlororespiration)	NA	17.3244	14.6165	16.3032	36.6365	32.5349	35.2783	2.16503	1.11439	6.12281e-50	1.5175e-48
Solyc12g009790.2	GO:0005783(endoplasmic reticulum)	04144(Endocytosis)	9.37858	9.91076	8.50334	17.4659	20.3103	22.4708	2.16773	1.11618	2.20655e-49	5.44541e-48	probable ADP-ribosylation factor GTPase-activating protein AGD11
Solyc07g053720.3	GO:0004838(L-tyrosine:2-oxoglutarate aminotransferase activity);GO:0005737(cytoplasm);GO:0005829(cytosol);GO:0006520(cellular amino acid metabolic process);GO:0006559(L-phenylalanine catabolic process);GO:0006572(tyrosine catabolic process);GO:0009058(biosynthetic process);GO:0030170(pyridoxal phosphate binding);GO:0080130(L-phenylalanine:2-oxoglutarate aminotransferase activity)	01230(Biosynthesis of amino acids);00270(Cysteine and methionine metabolism);00350(Tyrosine metabolism);00360(Phenylalanine metabolism);00400(Phenylalanine, tyrosine and tryptophan biosynthesis);00130(Ubiquinone and other terpenoid-quinone biosynthesis);00950(Isoquinoline alkaloid biosynthesis);00960(Tropane, piperidine and pyridine alkaloid biosynthesis)	12.6745	15.4675	13.2736	28.3231	32.2252	30.2297	2.19187	1.13216	7.31769e-49	1.78869e-47	tyrosine aminotransferase-like
Solyc03g053110.3	GO:0003674(molecular_function);GO:0008150(biological_process);GO:0009507(chloroplast);GO:0009534(chloroplast thylakoid);GO:0009535(chloroplast thylakoid membrane);GO:0016021(integral component of membrane)	NA	7.65597	7.76621	7.76974	21.0839	22.1914	30.1665	3.1667	1.66298	9.52841e-49	2.32415e-47
Solyc01g096670.3	GO:0009809(lignin biosynthetic process);GO:0016020(membrane);GO:0016709(oxidoreductase activity, acting on paired donors, with incorporation or reduction of molecular oxygen, NAD(P)H as one donor, and incorporation of one atom of oxygen)	00940(Phenylpropanoid biosynthesis);00945(Stilbenoid, diarylheptanoid and gingerol biosynthesis);00941(Flavonoid biosynthesis)	10.6036	10.4166	9.23135	19.9458	20.6461	20.2324	2.01062	1.00764	2.0986e-48	5.10268e-47	cytochrome P450 98A2-like
Solyc06g009630.1	GO:0005515(protein binding);GO:0009416(response to light stimulus);GO:0009507(chloroplast);GO:0009570(chloroplast stroma);GO:0009744(response to sucrose);GO:0018316(peptide cross-linking via L-cystine);GO:0019253(reductive pentose-phosphate cycle);GO:0034605(cellular response to heat);GO:0043234(protein complex);GO:0070417(cellular response to cold);GO:0071454(cellular response to anoxia);GO:0080…	NA	106.812	104.382	84.7348	214.357	199.473	199.479	2.07249	1.05136	3.22253e-48	7.78633e-47
Solyc09g066360.1	GO:0003677(DNA binding);GO:0003700(transcription factor activity, sequence-specific DNA binding);GO:0005622(intracellular);GO:0005634(nucleus);GO:0006351(transcription, DNA-templated);GO:0006355(regulation of transcription, DNA-templated);GO:0006952(defense response);GO:0009867(jasmonic acid mediated signaling pathway);GO:0009873(ethylene-activated signaling pathway)	04075(Plant hormone signal transduction)	6.49561	6.37435	5.9262	19.8372	21.2188	24.3275	3.47856	1.79849	4.99262e-48	1.2013e-46	ethylene-responsive transcription factor 1B
Solyc02g080860.2	GO:0005634(nucleus);GO:0006355(regulation of transcription, DNA-templated);GO:0044212(transcription regulatory region DNA binding)	03013(RNA transport)	1.26964	0.994715	1.07157	2.84096	3.12033	3.02955	2.69515	1.43037	5.16087e-48	1.24049e-46	uncharacterized protein LOC103984394
Solyc04g054380.1	GO:0010334(sesquiterpene synthase activity);GO:0016838(carbon-oxygen lyase activity, acting on phosphates);GO:0045339(farnesyl diphosphate catabolic process);GO:0051762(sesquiterpene biosynthetic process)	00909(Sesquiterpenoid and triterpenoid biosynthesis)	0.349714	0.109262	0.252824	15.3347	16.9668	14.1966	65.3246	6.02955	1.06952e-47	2.56541e-46	vetispiradiene synthase 1-like
Solyc11g066850.2	GO:0000373(Group II intron splicing);GO:0004519(endonuclease activity);GO:0005739(mitochondrion);GO:0009507(chloroplast);GO:0045292(mRNA cis splicing, via spliceosome);GO:0048564(photosystem I assembly)	NA	3.38508	3.06246	3.14844	6.62767	7.05792	7.08094	2.16409	1.11376	1.25516e-47	3.00756e-46
Solyc10g008740.3	GO:0005524(ATP binding);GO:0005618(cell wall);GO:0009507(chloroplast);GO:0009570(chloroplast stroma);GO:0009735(response to cytokinin);GO:0010007(magnesium chelatase complex);GO:0015979(photosynthesis);GO:0015995(chlorophyll biosynthetic process);GO:0016851(magnesium chelatase activity);GO:0016887(ATPase activity)	00860(Porphyrin and chlorophyll metabolism)	4.35199	3.10409	2.89853	13.2942	11.3376	13.2084	3.65443	1.86965	1.81772e-47	4.35104e-46	magnesium-chelatase subunit ChlI
Solyc01g104030.3	GO:0005249(voltage-gated potassium channel activity);GO:0005887(integral component of plasma membrane);GO:0042391(regulation of membrane potential)	04626(Plant-pathogen interaction)	2.22898	2.26951	2.20834	5.53069	6.07363	6.34313	2.67599	1.42008	2.66667e-47	6.3568e-46	cyclic nucleotide-gated ion channel 1-like
Solyc02g083280.3	GO:0005515(protein binding)	NA	30.4542	34.0045	27.0163	60.6846	66.5463	59.9314	2.04605	1.03284	3.03427e-47	7.21076e-46
Solyc06g019200.3	GO:0004222(metalloendopeptidase activity);GO:0006508(proteolysis);GO:0008237(metallopeptidase activity);GO:0009507(chloroplast);GO:0009535(chloroplast thylakoid membrane);GO:0016021(integral component of membrane);GO:0031969(chloroplast membrane)	NA	2.10987	2.45243	2.47667	8.33916	8.99869	7.71758	3.55953	1.83169	4.47425e-47	1.05676e-45
Solyc05g054365.1	GO:0000062(fatty-acyl-CoA binding);GO:0003995(acyl-CoA dehydrogenase activity);GO:0009055(electron carrier activity);GO:0033539(fatty acid beta-oxidation using acyl-CoA dehydrogenase);GO:0050660(flavin adenine dinucleotide binding);GO:0052890(oxidoreductase activity, acting on the CH-CH group of donors, with a flavin as acceptor);GO:0055088(lipid homeostasis)	01200(Carbon metabolism);01212(Fatty acid metabolism);00640(Propanoate metabolism);00071(Fatty acid degradation);00280(Valine, leucine and isoleucine degradation);00410(beta-Alanine metabolism)	5.29609	5.89264	5.36495	11.7635	12.3546	11.4148	2.14652	1.102	5.85719e-47	1.37916e-45	acyl-CoA dehydrogenase family member 10-like
Solyc03g121010.3	GO:0003674(molecular_function);GO:0005634(nucleus);GO:0006355(regulation of transcription, DNA-templated);GO:0006368(transcription elongation from RNA polymerase II promoter);GO:0009908(flower development);GO:0009910(negative regulation of flower development);GO:0016571(histone methylation);GO:0016593(Cdc73/Paf1 complex)	04120(Ubiquitin mediated proteolysis)	2.51383	2.54034	2.28061	4.67932	5.23372	5.07256	2.04309	1.03075	8.48404e-47	1.99159e-45	hypothetical protein
Solyc07g005390.3	GO:0004029(aldehyde dehydrogenase (NAD) activity);GO:0004777(succinate-semialdehyde dehydrogenase (NAD+) activity);GO:0009013(succinate-semialdehyde dehydrogenase [NAD(P)+] activity)	01200(Carbon metabolism);00010(Glycolysis / Gluconeogenesis);00030(Pentose phosphate pathway)	2.53149	2.63822	2.92254	9.17416	8.66219	8.18348	3.2154	1.685	1.24754e-46	2.92557e-45	NADP-dependent glyceraldehyde-3-phosphate dehydrogenase
Solyc05g051750.3	NA	NA	5.11507	3.94774	4.25719	16.359	14.4715	18.8193	3.72746	1.89819	1.55424e-46	3.63741e-45
Solyc10g085200.2	GO:0000062(fatty-acyl-CoA binding);GO:0003995(acyl-CoA dehydrogenase activity);GO:0005777(peroxisome);GO:0009055(electron carrier activity);GO:0033539(fatty acid beta-oxidation using acyl-CoA dehydrogenase);GO:0050660(flavin adenine dinucleotide binding);GO:0052890(oxidoreductase activity, acting on the CH-CH group of donors, with a flavin as acceptor);GO:0055088(lipid homeostasis)	01212(Fatty acid metabolism);00071(Fatty acid degradation);00592(alpha-Linolenic acid metabolism);01040(Biosynthesis of unsaturated fatty acids);04146(Peroxisome)	8.29824	5.89909	7.27244	18.4143	18.1361	19.1044	2.59224	1.3742	2.77648e-46	6.46511e-45	acyl-coenzyme A oxidase 4
Solyc04g079310.3	GO:0005634(nucleus);GO:0008143(poly(A) binding);GO:0010494(cytoplasmic stress granule);GO:0034605(cellular response to heat)	03013(RNA transport)	12.2111	10.2932	12.2111	24.6252	31.2336	29.4446	2.45722	1.29703	7.48628e-46	1.72926e-44	polyadenylate-binding protein RBP45A-like
Solyc05g054410.3	GO:0000783(nuclear telomere cap complex);GO:0003691(double-stranded telomeric DNA binding);GO:0031627(telomeric loop formation)	NA	7.1185	8.55091	8.04908	14.6672	16.4898	16.6337	2.01491	1.01072	1.31592e-45	3.03055e-44
Solyc09g008190.3	GO:0003998(acylphosphatase activity)	00620(Pyruvate metabolism)	14.1946	15.2138	18.9447	36.2531	41.2605	38.5064	2.39943	1.26269	1.35913e-45	3.12694e-44	uncharacterized LOC101262949
Solyc01g087070.3	GO:0003735(structural constituent of ribosome);GO:0006412(translation)	03410(Base excision repair)	5.93583	6.18747	6.73665	13.2154	16.3272	14.6046	2.34079	1.227	1.46883e-45	3.37262e-44	A/G-specific adenine DNA glycosylase-like
Solyc12g062940.2	GO:0003824(catalytic activity);GO:0005768(endosome);GO:0005794(Golgi apparatus);GO:0005802(trans-Golgi network);GO:0008150(biological_process);GO:0016020(membrane);GO:0016740(transferase activity)	00790(Folate biosynthesis)	3.00876	1.98543	2.93598	8.81148	10.254	10.4253	3.71879	1.89483	8.54572e-45	1.93527e-43	DHFS-FPGS B family protein
Solyc12g056220.2	GO:0005773(vacuole);GO:0005887(integral component of plasma membrane);GO:0009506(plasmodesma);GO:0009992(cellular water homeostasis);GO:0015250(water channel activity);GO:0015254(glycerol channel activity);GO:0034220(ion transmembrane transport)	00531(Glycosaminoglycan degradation)	2.9503	3.34251	2.34973	10.7501	11.7741	9.8356	3.74424	1.90467	1.72787e-44	3.89386e-43	uncharacterized protein LOC103980779
Solyc08g080050.3	GO:0005515(protein binding);GO:0009507(chloroplast);GO:0009534(chloroplast thylakoid);GO:0009535(chloroplast thylakoid membrane);GO:0009579(thylakoid);GO:0009773(photosynthetic electron transport in photosystem I);GO:0015979(photosynthesis);GO:0016021(integral component of membrane);GO:0016730(oxidoreductase activity, acting on iron-sulfur proteins as donors);GO:0042802(identical protein binding)	NA	1.51889	1.91427	1.88917	6.62425	8.01664	7.54696	4.16883	2.05964	1.73276e-44	3.90107e-43
Solyc03g025670.3	GO:0003674(molecular_function);GO:0008150(biological_process)	NA	6.30789	4.29545	5.12467	20.4954	17.4142	20.1297	3.69018	1.88369	2.06905e-44	4.64913e-43
Solyc12g094390.1	GO:0003674(molecular_function);GO:0005634(nucleus);GO:0005886(plasma membrane);GO:0008150(biological_process)	NA	2.32239	2.50071	1.8134	10.6091	12.952	10.9561	5.20113	2.37882	3.16522e-44	7.08464e-43
Solyc06g060340.3	GO:0009507(chloroplast);GO:0009517(PSII associated light-harvesting complex II);GO:0009523(photosystem II);GO:0009534(chloroplast thylakoid);GO:0009535(chloroplast thylakoid membrane);GO:0009579(thylakoid);GO:0010027(thylakoid membrane organization);GO:0010196(nonphotochemical quenching);GO:0015979(photosynthesis);GO:0016020(membrane);GO:0016021(integral component of membrane);GO:0016168(chloroph…	00195(Photosynthesis)	0.313608	0.476779	0.951684	6.53026	8.85211	6.99131	12.8431	3.68293	4.25799e-44	9.51211e-43	photosystem II 22 kDa protein
Solyc11g013310.2	GO:0003333(amino acid transmembrane transport);GO:0005886(plasma membrane);GO:0015171(amino acid transmembrane transporter activity)	04075(Plant hormone signal transduction)	2.44151	2.45597	2.34637	6.58406	7.3392	7.44892	2.95039	1.5609	1.2667e-43	2.80263e-42	LAX3 protein
Solyc06g068960.1	GO:0005509(calcium ion binding)	04626(Plant-pathogen interaction)	10.0183	8.67548	10.9975	32.9464	30.7776	31.5921	3.21023	1.68268	1.47161e-43	3.2529e-42	calcium-binding allergen Ole e 8-like
Solyc10g006330.3	GO:0003674(molecular_function);GO:0005622(intracellular);GO:0005623(cell);GO:0005829(cytosol);GO:0005886(plasma membrane);GO:0006970(response to osmotic stress);GO:0009507(chloroplast);GO:0009637(response to blue light);GO:0009738(abscisic acid-activated signaling pathway);GO:0009787(regulation of abscisic acid-activated signaling pathway);GO:0009902(chloroplast relocation);GO:0009903(chloroplast…	NA	0.337645	0.605653	0.646106	3.05337	3.68008	4.10692	6.8204	2.76986	8.77957e-43	1.91863e-41
Solyc04g009030.3	GO:0005515(protein binding);GO:0005829(cytosol);GO:0006006(glucose metabolic process);GO:0006096(glycolytic process);GO:0009409(response to cold);GO:0009416(response to light stimulus);GO:0009507(chloroplast);GO:0009535(chloroplast thylakoid membrane);GO:0009570(chloroplast stroma);GO:0009744(response to sucrose);GO:0009941(chloroplast envelope);GO:0010319(stromule);GO:0016020(membrane);GO:001925…	01200(Carbon metabolism);00710(Carbon fixation in photosynthetic organisms)	2.2915	3.95824	3.25129	24.953	27.7313	28.4655	8.54115	3.09443	8.84625e-43	1.93138e-41	glyceraldehyde-3-phosphate dehydrogenase A
Solyc02g088560.3	GO:0005249(voltage-gated potassium channel activity);GO:0005887(integral component of plasma membrane);GO:0042391(regulation of membrane potential)	04626(Plant-pathogen interaction)	6.72668	7.68203	5.82979	14.0892	16.2646	14.8771	2.23489	1.16021	1.09372e-42	2.38339e-41	cyclic nucleotide-gated ion channel 2
Solyc02g031710.3	GO:0005634(nucleus);GO:0005737(cytoplasm);GO:0006952(defense response);GO:0008270(zinc ion binding);GO:0016874(ligase activity);GO:0043067(regulation of programmed cell death);GO:0043161(proteasome-mediated ubiquitin-dependent protein catabolic process)	NA	16.4977	17.7388	13.3969	35.2498	35.0484	34.0901	2.19149	1.13191	2.525e-42	5.47652e-41
Solyc03g083730.1	GO:0004857(enzyme inhibitor activity)	00040(Pentose and glucuronate interconversions);00500(Starch and sucrose metabolism)	1.92655	0.6361	0.980956	13.4641	12.6707	13.6003	11.2132	3.48713	2.80517e-42	6.07279e-41	pectinesterase
Solyc08g068780.2	NA	NA	9.30062	8.54874	6.82265	21.8023	23.3845	25.2232	2.85384	1.51291	3.77547e-42	8.15805e-41
Solyc01g109330.3	GO:0003674(molecular_function);GO:0009507(chloroplast);GO:0009535(chloroplast thylakoid membrane);GO:0016021(integral component of membrane);GO:0017004(cytochrome complex assembly)	NA	0.916872	1.23237	1.68213	6.31668	7.24344	7.10956	5.39485	2.43158	6.16405e-42	1.32573e-40
Solyc01g109320.3	GO:0006855(drug transmembrane transport);GO:0015238(drug transmembrane transporter activity)	NA	1.08315	1.46943	2.08313	17.232	18.9281	19.6263	12.0341	3.58905	8.70043e-42	1.86603e-40
Solyc04g076960.3	GO:0005351(sugar:proton symporter activity);GO:0005773(vacuole);GO:0005801(cis-Golgi network);GO:0005886(plasma membrane);GO:0005887(integral component of plasma membrane);GO:0005985(sucrose metabolic process);GO:0008506(sucrose:proton symporter activity);GO:0008515(sucrose transmembrane transporter activity);GO:0015144(carbohydrate transmembrane transporter activity);GO:0015293(symporter activit…	NA	2.39614	2.10577	1.85732	4.83227	6.05553	6.14719	2.67878	1.42158	8.85162e-42	1.89669e-40
Solyc08g007770.3	GO:0005515(protein binding);GO:0009507(chloroplast);GO:0009534(chloroplast thylakoid);GO:0009535(chloroplast thylakoid membrane);GO:0009579(thylakoid);GO:0009773(photosynthetic electron transport in photosystem I);GO:0015979(photosynthesis);GO:0016021(integral component of membrane);GO:0016730(oxidoreductase activity, acting on iron-sulfur proteins as donors);GO:0042802(identical protein binding)	NA	3.49933	3.52139	3.22505	9.05973	9.03144	8.91256	2.6356	1.39813	9.73876e-42	2.08485e-40
Solyc04g007170.3	GO:0003677(DNA binding);GO:0003700(transcription factor activity, sequence-specific DNA binding);GO:0005634(nucleus);GO:0006351(transcription, DNA-templated);GO:0006355(regulation of transcription, DNA-templated);GO:0009873(ethylene-activated signaling pathway)	04626(Plant-pathogen interaction)	4.74818	5.07294	5.81792	11.3427	12.0944	12.5662	2.30214	1.20298	3.14164e-41	6.66991e-40	hypothetical protein
Solyc12g088040.2	GO:0004674(protein serine/threonine kinase activity);GO:0005886(plasma membrane);GO:0007166(cell surface receptor signaling pathway)	04626(Plant-pathogen interaction)	6.73231	7.16005	6.89731	14.0936	13.7971	13.9378	2.01199	1.00862	5.27243e-41	1.11222e-39	serine/threonine-protein kinase At3g07070-like
Solyc09g059510.3	GO:0003677(DNA binding);GO:0003700(transcription factor activity, sequence-specific DNA binding);GO:0005634(nucleus);GO:0006351(transcription, DNA-templated);GO:0006355(regulation of transcription, DNA-templated);GO:0007275(multicellular organism development);GO:0009873(ethylene-activated signaling pathway)	NA	8.49542	7.86751	9.05319	17.9614	17.7035	19.2644	2.1612	1.11183	6.73099e-41	1.41602e-39
Solyc06g064840.3	GO:0005515(protein binding)	03013(RNA transport);03015(mRNA surveillance pathway)	0.74802	0.986153	0.921478	2.89733	3.05633	3.12627	3.4191	1.77362	1.14421e-40	2.39837e-39	uncharacterized LOC102612273
Solyc07g061790.3	GO:0005773(vacuole);GO:0005774(vacuolar membrane);GO:0008150(biological_process);GO:0009507(chloroplast);GO:0020037(heme binding)	NA	0.969579	0.464135	0.938786	5.30487	5.11724	4.91153	6.46307	2.69222	1.14868e-40	2.40557e-39
Solyc06g059860.3	GO:0003674(molecular_function);GO:0005634(nucleus);GO:0009793(embryo development ending in seed dormancy)	NA	6.75339	6.32415	4.24692	19.038	17.6552	20.7897	3.31802	1.73032	1.22031e-40	2.55094e-39
Solyc02g069455.1	NA	NA	0.985539	0.725004	1.00578	7.54588	5.95365	5.55215	7.01377	2.81019	1.33072e-40	2.77924e-39
Solyc03g118410.3	GO:0000036(ACP phosphopantetheine attachment site binding involved in fatty acid biosynthetic process);GO:0006633(fatty acid biosynthetic process);GO:0009507(chloroplast);GO:0031177(phosphopantetheine binding)	00190(Oxidative phosphorylation)	1.50081	2.0364	2.72995	12.7634	11.4564	11.4606	5.69323	2.50925	1.82653e-40	3.801e-39	acyl carrier protein 2
Solyc03g080060.1	GO:0004674(protein serine/threonine kinase activity);GO:0005524(ATP binding);GO:0005886(plasma membrane);GO:0006468(protein phosphorylation);GO:0016021(integral component of membrane);GO:0016301(kinase activity);GO:0030246(carbohydrate binding)	04075(Plant hormone signal transduction);04626(Plant-pathogen interaction)	1.97134	1.6335	1.77422	5.69107	5.82458	5.90009	3.23769	1.69497	2.27446e-40	4.72461e-39	BRASSINOSTEROID INSENSITIVE 1-associated receptor kinase 1-like
Solyc02g065555.1	GO:0015292(uniporter activity)	NA	8.70097	8.57768	10.6076	23.0899	28.1702	29.9144	2.91092	1.54147	2.5689e-40	5.33145e-39
Solyc02g067690.3	GO:0008194(UDP-glycosyltransferase activity);GO:0009813(flavonoid biosynthetic process);GO:0043231(intracellular membrane-bounded organelle);GO:0052696(flavonoid glucuronidation)	00908(Zeatin biosynthesis)	4.28492	3.9836	3.71781	9.94327	10.8125	11.8359	2.71907	1.44311	3.13859e-40	6.49626e-39	UDP-glycosyltransferase 73C5
Solyc03g083100.3	GO:0005516(calmodulin binding);GO:0005634(nucleus);GO:0005886(plasma membrane);GO:0008150(biological_process)	03015(mRNA surveillance pathway)	1.2549	1.22397	1.26383	4.55383	4.54252	5.14998	3.80644	1.92844	3.39062e-40	7.01164e-39	protein gar2
Solyc02g065170.3	GO:0005507(copper ion binding);GO:0009505(plant-type cell wall);GO:0009506(plasmodesma);GO:0016722(oxidoreductase activity, oxidizing metal ions)	00053(Ascorbate and aldarate metabolism)	0.741434	0.633643	0.677151	2.80279	2.9777	3.70285	4.621	2.20821	1.85303e-39	3.78788e-38	L-ascorbate oxidase homolog
Solyc06g075580.3	GO:0005871(kinesin complex);GO:0007018(microtubule-based movement);GO:0008574(ATP-dependent microtubule motor activity, plus-end-directed)	04144(Endocytosis)	2.73478	3.08486	2.69635	5.99037	6.32937	6.47842	2.2074	1.14235	3.14638e-39	6.40902e-38	armadillo repeat-containing kinesin-like protein 1
Solyc08g079870.3	GO:0004252(serine-type endopeptidase activity);GO:0005618(cell wall)	04144(Endocytosis)	1.31465	1.44887	1.37697	4.44423	6.52638	4.99424	3.85579	1.94703	5.30385e-39	1.07846e-37	peptidase
Solyc03g120475.1	GO:0005739(mitochondrion);GO:0072684(mitochondrial tRNA 3'-trailer cleavage, endonucleolytic)	NA	18.0208	19.0068	18.2288	32.335	42.1005	38.3297	2.04076	1.02911	7.86245e-39	1.59171e-37
Solyc08g077380.3	GO:0005345(purine nucleobase transmembrane transporter activity);GO:0006863(purine nucleobase transport);GO:0009507(chloroplast);GO:0016020(membrane);GO:0016021(integral component of membrane)	NA	2.88102	2.14884	2.70061	7.31298	7.45055	8.10479	2.9582	1.56472	7.92269e-39	1.60251e-37
Solyc06g065260.3	GO:0004672(protein kinase activity);GO:0004674(protein serine/threonine kinase activity);GO:0005524(ATP binding);GO:0005886(plasma membrane);GO:0006468(protein phosphorylation);GO:0006979(response to oxidative stress);GO:0007169(transmembrane receptor protein tyrosine kinase signaling pathway);GO:0009845(seed germination);GO:0016021(integral component of membrane);GO:0016301(kinase activity);GO:0…	04626(Plant-pathogen interaction)	2.21506	2.01148	2.02082	3.88696	4.93143	4.87931	2.19256	1.13262	1.08901e-38	2.1912e-37	hypothetical protein
Solyc09g065740.2	GO:0005887(integral component of plasma membrane);GO:0008519(ammonium transmembrane transporter activity);GO:0015695(organic cation transport);GO:0019740(nitrogen utilization);GO:0072488(ammonium transmembrane transport)	NA	0.587041	0.510713	0.72335	2.15829	2.96536	3.18718	4.56362	2.19018	1.68205e-38	3.36395e-37
Solyc06g075010.3	GO:0005524(ATP binding);GO:0005739(mitochondrion);GO:0005829(cytosol);GO:0006457(protein folding);GO:0009507(chloroplast);GO:0009570(chloroplast stroma);GO:0009579(thylakoid);GO:0009658(chloroplast organization);GO:0009793(embryo development ending in seed dormancy);GO:0009941(chloroplast envelope);GO:0016020(membrane);GO:0022626(cytosolic ribosome);GO:0042026(protein refolding);GO:0048046(apopla…	03018(RNA degradation)	3.68149	4.00194	4.39986	8.36547	9.32384	8.80277	2.19246	1.13255	2.43688e-38	4.8442e-37	Chaperonine 60
Solyc05g053820.3	GO:0009813(flavonoid biosynthetic process);GO:0043231(intracellular membrane-bounded organelle);GO:0052696(flavonoid glucuronidation);GO:0080043(quercetin 3-O-glucosyltransferase activity);GO:0080044(quercetin 7-O-glucosyltransferase activity)	00942(Anthocyanin biosynthesis)	4.70307	5.2211	4.99018	12.5457	11.79	11.8186	2.42413	1.27747	4.04393e-38	8.02497e-37	crocetin glucosyltransferase
Solyc07g053270.3	GO:0000287(magnesium ion binding);GO:0003919(FMN adenylyltransferase activity);GO:0005524(ATP binding);GO:0008531(riboflavin kinase activity);GO:0009231(riboflavin biosynthetic process);GO:0009398(FMN biosynthetic process);GO:0009507(chloroplast);GO:0016310(phosphorylation);GO:0016787(hydrolase activity)	00740(Riboflavin metabolism)	4.96474	4.61297	5.05832	10.3417	12.7273	13.6745	2.51049	1.32797	1.36187e-37	2.6887e-36	bifunctional riboflavin kinase/FMN phosphatase-like
Solyc01g066790.1	NA	NA	21.0312	15.9051	15.7049	52.9608	65.1584	67.4042	3.5243	1.81734	1.62897e-37	3.21055e-36
Solyc12g042910.2	GO:0000166(nucleotide binding);GO:0003677(DNA binding);GO:0003914(DNA (6-4) photolyase activity);GO:0005634(nucleus);GO:0006281(DNA repair);GO:0009411(response to UV);GO:0009507(chloroplast)	04712(Circadian rhythm - plant)	0.423943	0.511182	0.701279	3.15321	3.13972	2.93079	5.63658	2.49482	2.208e-37	4.34065e-36	cryptochrome-1-like
Solyc05g050920.3	GO:0004497(monooxygenase activity);GO:0055114(oxidation-reduction process)	01230(Biosynthesis of amino acids);00910(Nitrogen metabolism);00250(Alanine, aspartate and glutamate metabolism)	3.8256	3.41871	4.15372	8.20848	8.29075	8.5973	2.20183	1.1387	2.51164e-37	4.93336e-36	glutamate synthase 1 [NADH]
Solyc12g009270.1	GO:0004857(enzyme inhibitor activity)	00040(Pentose and glucuronate interconversions);00500(Starch and sucrose metabolism)	15.3503	18.89	17.8829	41.0805	39.8189	41.2058	2.34263	1.22813	2.87747e-37	5.64234e-36	pectinesterase/pectinesterase inhibitor 3-like
Solyc07g062170.2	GO:0005634(nucleus);GO:0016301(kinase activity);GO:0016310(phosphorylation)	04626(Plant-pathogen interaction)	6.52581	7.50489	6.2503	16.0046	16.728	18.9612	2.54888	1.34986	4.72914e-37	9.21843e-36	serine/threonine-protein kinase PBS1-like
Solyc07g006960.3	GO:0003674(molecular_function);GO:0005634(nucleus);GO:0008150(biological_process)	NA	2.7819	2.30635	2.49367	5.71977	5.91538	6.56916	2.40102	1.26365	8.54557e-37	1.65877e-35
Solyc11g066320.2	GO:0000139(Golgi membrane);GO:0005794(Golgi apparatus);GO:0005886(plasma membrane);GO:0009834(plant-type secondary cell wall biogenesis);GO:0010417(glucuronoxylan biosynthetic process);GO:0015020(glucuronosyltransferase activity);GO:0016021(integral component of membrane);GO:0016740(transferase activity);GO:0071555(cell wall organization)	NA	8.41314	7.1993	7.83388	15.2114	16.5797	15.4484	2.0148	1.01063	1.13306e-36	2.19385e-35
Solyc02g093180.3	GO:0005737(cytoplasm);GO:0016740(transferase activity);GO:0016747(transferase activity, transferring acyl groups other than amino-acyl groups)	00940(Phenylpropanoid biosynthesis);00945(Stilbenoid, diarylheptanoid and gingerol biosynthesis);00941(Flavonoid biosynthesis)	0.759987	0.404149	0.78587	3.27432	4.41937	3.79174	5.88995	2.55825	1.19957e-36	2.31679e-35	spermidine hydroxycinnamoyl transferase
Solyc01g099020.3	GO:0005576(extracellular region);GO:0005773(vacuole);GO:0016042(lipid catabolic process);GO:0016298(lipase activity);GO:0016788(hydrolase activity, acting on ester bonds);GO:0052689(carboxylic ester hydrolase activity)	00906(Carotenoid biosynthesis)	0.527863	0.522833	0.866579	3.51255	3.75675	3.36329	5.54568	2.47136	2.62171e-36	5.02981e-35	Zeta-carotene desaturase
Solyc12g005400.2	GO:0005249(voltage-gated potassium channel activity);GO:0005887(integral component of plasma membrane);GO:0042391(regulation of membrane potential)	04626(Plant-pathogen interaction)	0.174288	0.117963	0.404435	2.94215	3.00838	2.87181	12.6633	3.66258	2.63783e-36	5.05654e-35	Os05g0502000
Solyc05g052600.3	GO:0005975(carbohydrate metabolic process);GO:0005986(sucrose biosynthetic process);GO:0009507(chloroplast);GO:0009570(chloroplast stroma);GO:0009579(thylakoid);GO:0009941(chloroplast envelope);GO:0016051(carbohydrate biosynthetic process);GO:0019252(starch biosynthetic process);GO:0019253(reductive pentose-phosphate cycle);GO:0042132(fructose 1,6-bisphosphate 1-phosphatase activity);GO:0042578(p…	01200(Carbon metabolism);00710(Carbon fixation in photosynthetic organisms)	8.17257	5.95476	7.06075	15.0628	18.3791	19.2256	2.48571	1.31366	2.68478e-36	5.14227e-35	chloroplast sedoheptulose-1,7-bisphosphatase
Solyc02g076930.2	GO:0005634(nucleus);GO:0005737(cytoplasm)	04140(Regulation of autophagy)	4.63762	5.58318	5.14217	11.773	12.7303	11.8154	2.36404	1.24126	3.83969e-36	7.33607e-35	U-box domain-containing protein 3-like
Solyc01g098640.3	GO:0003993(acid phosphatase activity);GO:0009507(chloroplast);GO:0009534(chloroplast thylakoid);GO:0009535(chloroplast thylakoid membrane);GO:0009543(chloroplast thylakoid lumen);GO:0009579(thylakoid);GO:0010206(photosystem II repair);GO:0016021(integral component of membrane);GO:0016311(dephosphorylation);GO:0031977(thylakoid lumen)	NA	0.250363	0.552793	0.545567	3.1034	3.21894	2.74521	6.72306	2.74912	5.79568e-36	1.10275e-34
Solyc04g079420.3	GO:0005524(ATP binding);GO:0006952(defense response);GO:0042742(defense response to bacterium);GO:0043531(ADP binding);GO:0048046(apoplast)	04626(Plant-pathogen interaction)	6.51684	6.8458	7.8962	12.5837	15.5505	15.3661	2.04622	1.03296	1.10669e-35	2.09194e-34	disease resistance protein At4g27190-like
Solyc08g079080.3	GO:0000325(plant-type vacuole);GO:0004553(hydrolase activity, hydrolyzing O-glycosyl compounds);GO:0004564(beta-fructofuranosidase activity);GO:0004575(sucrose alpha-glucosidase activity);GO:0005773(vacuole);GO:0005985(sucrose metabolic process);GO:0009505(plant-type cell wall);GO:0009617(response to bacterium);GO:0009738(abscisic acid-activated signaling pathway);GO:0071370(cellular response to …	00052(Galactose metabolism);00500(Starch and sucrose metabolism)	9.61594	9.81117	7.96584	17.7316	17.7633	20.8597	2.05727	1.04073	1.2929e-35	2.43993e-34	invertase
Solyc04g005510.3	GO:0003743(translation initiation factor activity);GO:0003746(translation elongation factor activity);GO:0005737(cytoplasm);GO:0006413(translational initiation);GO:0006452(translational frameshifting);GO:0010089(xylem development);GO:0043022(ribosome binding);GO:0045901(positive regulation of translational elongation);GO:0045905(positive regulation of translational termination)	NA	13.0022	13.1851	15.6851	29.3761	31.89	30.8124	2.19902	1.13686	3.5813e-35	6.69834e-34
Solyc06g006080.3	GO:0003824(catalytic activity);GO:0009228(thiamine biosynthetic process);GO:0009229(thiamine diphosphate biosynthetic process);GO:0009507(chloroplast);GO:0009536(plastid);GO:0009570(chloroplast stroma);GO:0010266(response to vitamin B1);GO:0016045(detection of bacterium);GO:0016829(lyase activity);GO:0046872(metal ion binding);GO:0051536(iron-sulfur cluster binding);GO:0051539(4 iron, 4 sulfur cl…	00730(Thiamine metabolism)	2.748	3.15047	3.18512	7.38033	8.09059	6.81838	2.4538	1.29502	7.72659e-35	1.43933e-33	phosphomethylpyrimidine synthase
Solyc12g056830.1	GO:0009409(response to cold);GO:0009507(chloroplast);GO:0009534(chloroplast thylakoid);GO:0009535(chloroplast thylakoid membrane);GO:0009579(thylakoid);GO:0009735(response to cytokinin);GO:0009772(photosynthetic electron transport in photosystem II);GO:0009773(photosynthetic electron transport in photosystem I);GO:0009941(chloroplast envelope);GO:0010287(plastoglobule);GO:0010319(stromule);GO:001…	00190(Oxidative phosphorylation);00195(Photosynthesis)	6.05696	5.37234	4.6742	14.0959	18.0853	18.3464	3.13767	1.6497	8.00821e-35	1.49058e-33	ATP synthase delta chain
Solyc11g067170.2	GO:0010345(suberin biosynthetic process);GO:0035336(long-chain fatty-acyl-CoA metabolic process);GO:0043231(intracellular membrane-bounded organelle);GO:0080019(fatty-acyl-CoA reductase (alcohol-forming) activity)	00073(Cutin, suberine and wax biosynthesis);04146(Peroxisome)	0.535124	0.541581	0.448935	2.2071	1.912	2.49603	4.33597	2.11636	8.14342e-35	1.51453e-33	probable fatty acyl-CoA reductase 4
Solyc11g020280.2	GO:0004672(protein kinase activity);GO:0004674(protein serine/threonine kinase activity);GO:0005515(protein binding);GO:0005524(ATP binding);GO:0005886(plasma membrane);GO:0006468(protein phosphorylation);GO:0007169(transmembrane receptor protein tyrosine kinase signaling pathway);GO:0016021(integral component of membrane);GO:0016301(kinase activity);GO:0042277(peptide binding);GO:0090548(respons…	04075(Plant hormone signal transduction)	1.56298	1.76833	1.63622	4.11566	3.98801	4.02352	2.44129	1.28765	1.55336e-34	2.8545e-33	protein BRASSINOSTEROID INSENSITIVE 1-like
Solyc05g005180.3	GO:0005739(mitochondrion);GO:0005777(peroxisome);GO:0008935(1,4-dihydroxy-2-naphthoyl-CoA synthase activity);GO:0009234(menaquinone biosynthetic process);GO:0016853(isomerase activity);GO:0042371(vitamin K biosynthetic process);GO:0042372(phylloquinone biosynthetic process)	00130(Ubiquinone and other terpenoid-quinone biosynthesis)	0.737594	0.970742	0.682419	4.085	4.27088	3.61866	5.00869	2.32443	1.89613e-34	3.47609e-33	1
Solyc04g015460.3	GO:0004674(protein serine/threonine kinase activity);GO:0005886(plasma membrane);GO:0006468(protein phosphorylation)	04075(Plant hormone signal transduction);04626(Plant-pathogen interaction)	0.87226	1.09138	0.709987	3.04244	4.45818	4.64819	4.54394	2.18394	3.53947e-34	6.43766e-33	BRASSINOSTEROID INSENSITIVE 1-associated receptor kinase 1-like
Solyc02g079780.1	GO:0004674(protein serine/threonine kinase activity);GO:0005634(nucleus);GO:0046777(protein autophosphorylation)	NA	2.61321	1.67209	1.14898	10.012	12.8054	9.60014	5.96537	2.57661	4.68239e-34	8.50303e-33
Solyc01g091030.3	GO:0005739(mitochondrion);GO:0009733(response to auxin)	04075(Plant hormone signal transduction)	19.2003	15.1969	17.5909	45.5539	39.5447	43.8064	2.47951	1.31006	8.07897e-34	1.45453e-32	auxin-induced protein 10A5
Solyc06g061070.3	GO:0005960(glycine cleavage complex)	00630(Glyoxylate and dicarboxylate metabolism);00260(Glycine, serine and threonine metabolism)	5.39504	6.06318	6.49097	12.9595	13.0367	13.1122	2.17884	1.12356	9.40222e-34	1.69013e-32	glycine cleavage system H protein
Solyc01g109040.3	GO:0009496(plastoquinol--plastocyanin reductase activity);GO:0009507(chloroplast);GO:0009512(cytochrome b6f complex);GO:0009535(chloroplast thylakoid membrane);GO:0016021(integral component of membrane)	NA	1.25727	1.74849	0.984314	6.78656	9.06639	8.73527	6.16234	2.62348	1.07763e-33	1.93413e-32
Solyc08g066890.3	GO:0003824(catalytic activity);GO:0005886(plasma membrane);GO:0009116(nucleoside metabolic process)	NA	2.35737	4.72645	3.10722	21.9674	26.2854	19.3267	6.63126	2.72928	1.08126e-33	1.93913e-32
Solyc10g051120.2	GO:0005622(intracellular);GO:0005623(cell);GO:0005739(mitochondrion);GO:0005743(mitochondrial inner membrane);GO:0005774(vacuolar membrane);GO:0005886(plasma membrane);GO:0006850(mitochondrial pyruvate transport);GO:0009507(chloroplast);GO:0016020(membrane);GO:0016021(integral component of membrane)	NA	17.1639	13.9388	16.3515	36.3404	37.6877	44.2461	2.49238	1.31752	1.22952e-33	2.19989e-32
Solyc05g009570.3	GO:0003735(structural constituent of ribosome);GO:0005840(ribosome);GO:0006412(translation);GO:0009507(chloroplast);GO:0009535(chloroplast thylakoid membrane);GO:0009536(plastid);GO:0009570(chloroplast stroma);GO:0009579(thylakoid);GO:0032544(plastid translation)	NA	0.514296	0.633127	0.319008	6.93115	6.05967	5.53242	12.6315	3.65896	3.21034e-33	5.68243e-32
Solyc12g006280.2	GO:0003677(DNA binding);GO:0003700(transcription factor activity, sequence-specific DNA binding);GO:0005634(nucleus);GO:0006351(transcription, DNA-templated);GO:0006355(regulation of transcription, DNA-templated)	03013(RNA transport)	5.17218	7.5735	5.74107	18.0964	19.4222	21.9313	3.21582	1.68519	8.35622e-33	1.46672e-31	uncharacterized protein LOC103984394
Solyc01g107560.3	GO:0009813(flavonoid biosynthetic process);GO:0043231(intracellular membrane-bounded organelle);GO:0052696(flavonoid glucuronidation);GO:0080043(quercetin 3-O-glucosyltransferase activity);GO:0080044(quercetin 7-O-glucosyltransferase activity)	00940(Phenylpropanoid biosynthesis)	1.57829	1.48699	1.02067	6.52024	6.71539	5.19983	4.51192	2.17374	9.7484e-33	1.70461e-31	hypothetical protein
Solyc03g123620.4	GO:0030599(pectinesterase activity);GO:0046910(pectinesterase inhibitor activity);GO:0071944(cell periphery)	00040(Pentose and glucuronate interconversions);00500(Starch and sucrose metabolism)	3.30858	3.38578	3.03356	7.74428	7.69137	7.10621	2.31723	1.2124	1.05362e-32	1.83957e-31	pectinesterase 3
Solyc03g006700.3	GO:0004601(peroxidase activity);GO:0005515(protein binding);GO:0005576(extracellular region);GO:0005618(cell wall);GO:0005794(Golgi apparatus);GO:0005829(cytosol);GO:0006979(response to oxidative stress);GO:0009809(lignin biosynthetic process);GO:0010089(xylem development);GO:0020037(heme binding);GO:0042744(hydrogen peroxide catabolic process);GO:0046872(metal ion binding);GO:0048046(apoplast);G…	00940(Phenylpropanoid biosynthesis)	5.1811	5.37852	4.85201	10.9441	13.0353	12.0529	2.338	1.22527	1.09997e-32	1.91905e-31	suberization-associated anionic peroxidase 2-like
Solyc04g011750.3	NA	NA	10.6756	13.5832	12.649	27.0566	30.6708	28.7572	2.34325	1.22851	1.12598e-32	1.96295e-31
Solyc00g289230.2	GO:0004674(protein serine/threonine kinase activity);GO:0005886(plasma membrane);GO:0006468(protein phosphorylation);GO:0006952(defense response);GO:0009506(plasmodesma)	00520(Amino sugar and nucleotide sugar metabolism)	7.6363	6.28022	7.85671	14.127	15.3876	15.2123	2.05422	1.03859	1.31505e-32	2.28738e-31	G-type lectin S-receptor-like serine/threonine-protein kinase CES101
Solyc04g082480.3	GO:0003677(DNA binding);GO:0003700(transcription factor activity, sequence-specific DNA binding);GO:0005634(nucleus);GO:0006351(transcription, DNA-templated);GO:0006355(regulation of transcription, DNA-templated);GO:0009877(nodulation)	00260(Glycine, serine and threonine metabolism);00350(Tyrosine metabolism);00360(Phenylalanine metabolism);00410(beta-Alanine metabolism);00950(Isoquinoline alkaloid biosynthesis);00960(Tropane, piperidine and pyridine alkaloid biosynthesis)	3.26818	2.56176	2.65458	6.6167	5.94084	7.0534	2.31138	1.20875	1.4855e-32	2.57997e-31	primary amine oxidase-like
Solyc04g050620.3	GO:0016020(membrane);GO:0016709(oxidoreductase activity, acting on paired donors, with incorporation or reduction of molecular oxygen, NAD(P)H as one donor, and incorporation of one atom of oxygen);GO:0044550(secondary metabolite biosynthetic process)	00380(Tryptophan metabolism)	0.806356	0.536306	1.03218	3.50731	4.75914	5.58331	5.83185	2.54395	3.12231e-32	5.36624e-31	hypothetical protein
Solyc08g006530.3	GO:0005634(nucleus);GO:0009416(response to light stimulus);GO:0009909(regulation of flower development)	04712(Circadian rhythm - plant)	1.02927	0.670471	0.508441	4.88756	4.68431	3.95469	6.12566	2.61487	6.00121e-32	1.02455e-30	hypothetical protein
Solyc03g113240.3	GO:0003674(molecular_function);GO:0008150(biological_process);GO:0009507(chloroplast);GO:0009534(chloroplast thylakoid);GO:0009535(chloroplast thylakoid membrane);GO:0016021(integral component of membrane)	NA	4.33357	4.20971	3.24486	9.37721	9.0812	8.88763	2.31979	1.214	1.689e-31	2.84775e-30
Solyc01g066760.2	NA	NA	3.71573	3.0761	2.01915	12.4502	16.1133	14.4933	4.88672	2.28887	4.72153e-31	7.86888e-30
Solyc12g056250.2	GO:0004364(glutathione transferase activity);GO:0005737(cytoplasm);GO:0006749(glutathione metabolic process)	00480(Glutathione metabolism)	14.5114	13.9734	16.3169	29.0704	27.4939	33.5384	2.01114	1.00801	7.6173e-31	1.26584e-29	glutathione S-transferase T1
Solyc06g074090.3	GO:0009918(sterol delta7 reductase activity);GO:0016126(sterol biosynthetic process);GO:0016132(brassinosteroid biosynthetic process);GO:0030176(integral component of endoplasmic reticulum membrane)	00100(Steroid biosynthesis)	4.02202	3.11469	3.37673	10.2441	9.65525	8.46853	2.69825	1.43203	1.56151e-30	2.58006e-29	7-dehydrocholesterol reductase
Solyc02g094190.3	GO:0005886(plasma membrane);GO:0016021(integral component of membrane)	NA	0.919649	0.783214	0.607197	2.63406	3.0815	3.47557	3.97874	1.99231	1.6771e-30	2.76908e-29
Solyc04g070983.1	GO:0016871(cycloartenol synthase activity);GO:0019745(pentacyclic triterpenoid biosynthetic process)	00100(Steroid biosynthesis)	1.48407	1.03379	1.30385	5.07918	4.83117	5.13251	3.93616	1.97679	3.25286e-30	5.34409e-29	cycloartenol synthase
Solyc12g088670.2	GO:0004197(cysteine-type endopeptidase activity);GO:0005615(extracellular space);GO:0005764(lysosome);GO:0051603(proteolysis involved in cellular protein catabolic process)	04145(Phagosome)	4.05545	3.67038	3.78838	7.12129	7.85637	8.35395	2.02633	1.01887	4.02327e-30	6.5957e-29	cysteine protease
Solyc12g009440.2	GO:0009507(chloroplast);GO:0031072(heat shock protein binding);GO:0051082(unfolded protein binding)	NA	9.17026	10.7469	11.3978	23.6658	26.1208	24.416	2.36956	1.24462	8.85022e-30	1.43059e-28
Solyc10g084770.2	GO:0004674(protein serine/threonine kinase activity);GO:0005524(ATP binding);GO:0005886(plasma membrane);GO:0006468(protein phosphorylation);GO:0009507(chloroplast);GO:0016301(kinase activity)	04626(Plant-pathogen interaction)	2.6199	3.10084	2.33466	6.06686	6.58194	7.22178	2.46674	1.30261	1.17563e-29	1.89372e-28	serine/threonine-protein kinase PBS1
Solyc01g105720.2	GO:0005739(mitochondrion)	NA	3.63801	2.70603	2.73851	8.40739	7.93173	7.86181	2.66455	1.41389	1.22699e-29	1.97506e-28
Solyc06g084045.1	GO:0003674(molecular_function);GO:0009507(chloroplast);GO:0009523(photosystem II);GO:0009535(chloroplast thylakoid membrane);GO:0015979(photosynthesis);GO:0016021(integral component of membrane);GO:0042549(photosystem II stabilization)	00195(Photosynthesis)	0.837226	0.560742	1.64658	9.61835	8.71688	7.78111	8.57806	3.10065	1.74527e-29	2.79958e-28	photosystem II reaction center W protein
Solyc12g100180.2	GO:0005886(plasma membrane);GO:0016021(integral component of membrane);GO:0042626(ATPase activity, coupled to transmembrane movement of substances)	02010(ABC transporters)	0.98926	0.987884	0.987143	1.94014	2.01925	2.02762	2.01971	1.01415	2.12945e-29	3.41111e-28	ATP-binding cassette sub-family G member 2
Solyc09g075060.3	GO:0008422(beta-glucosidase activity);GO:1901657(glycosyl compound metabolic process)	00500(Starch and sucrose metabolism);00460(Cyanoamino acid metabolism);00940(Phenylpropanoid biosynthesis)	2.39582	2.39132	2.23299	4.74098	5.43399	4.86578	2.14252	1.09931	3.0718e-29	4.89348e-28	beta-glucosidase 11-like
Solyc11g012070.2	GO:0002084(protein depalmitoylation);GO:0005737(cytoplasm);GO:0008474(palmitoyl-(protein) hydrolase activity);GO:0052689(carboxylic ester hydrolase activity)	00564(Glycerophospholipid metabolism)	8.7782	10.4086	10.4022	18.5755	19.5852	21.2207	2.00687	1.00495	3.73039e-29	5.93446e-28	uncharacterized LOC100854352
Solyc03g117800.3	GO:0003824(catalytic activity);GO:0005506(iron ion binding);GO:0005789(endoplasmic reticulum membrane);GO:0005886(plasma membrane);GO:0006633(fatty acid biosynthetic process);GO:0006723(cuticle hydrocarbon biosynthetic process);GO:0010025(wax biosynthetic process);GO:0016020(membrane);GO:0016021(integral component of membrane);GO:0016491(oxidoreductase activity);GO:0042335(cuticle development);GO…	00073(Cutin, suberine and wax biosynthesis)	0.746958	0.452622	0.356309	2.68691	3.31726	2.61356	5.53878	2.46957	5.04214e-29	7.99921e-28	hypothetical protein
Solyc03g093410.3	GO:0005351(sugar:proton symporter activity);GO:0005355(glucose transmembrane transporter activity);GO:0005887(integral component of plasma membrane);GO:0035428(hexose transmembrane transport);GO:0046323(glucose import)	NA	0.512411	0.453502	0.486535	2.04618	1.76458	2.00083	4.00123	2.00044	9.37964e-29	1.4779e-27
Solyc06g082940.3	GO:0005515(protein binding);GO:0009507(chloroplast);GO:0009534(chloroplast thylakoid);GO:0009535(chloroplast thylakoid membrane);GO:0009538(photosystem I reaction center);GO:0009579(thylakoid);GO:0009941(chloroplast envelope);GO:0010287(plastoglobule);GO:0015979(photosynthesis);GO:0016020(membrane);GO:0016021(integral component of membrane);GO:0019684(photosynthesis, light reaction)	00195(Photosynthesis)	4.27448	2.1117	3.33389	25.6077	27.2876	25.5239	8.06776	3.01217	1.11088e-28	1.74916e-27	photosystem I reaction center subunit XI
Solyc08g078310.3	GO:0003674(molecular_function);GO:0005634(nucleus);GO:0008150(biological_process)	NA	7.14697	8.0501	6.81236	14.2001	14.7152	17.724	2.11906	1.08342	1.45012e-28	2.27402e-27
Solyc09g011330.2	GO:0004674(protein serine/threonine kinase activity);GO:0005886(plasma membrane);GO:0006468(protein phosphorylation)	04626(Plant-pathogen interaction)	1.56431	1.28187	1.46364	3.63403	5.05325	4.67476	3.10037	1.63244	1.47286e-28	2.30655e-27	probable disease resistance protein At1g12280
Solyc05g055910.3	GO:0003674(molecular_function);GO:0005634(nucleus);GO:0008150(biological_process)	04144(Endocytosis)	4.24915	3.43982	4.34835	7.844	8.02976	8.80503	2.05019	1.03576	1.58403e-28	2.47897e-27	formin-like protein 20
Solyc01g006890.3	GO:0003674(molecular_function);GO:0005634(nucleus);GO:0008150(biological_process)	NA	2.00133	2.10956	2.02597	4.33614	4.6737	4.71405	2.2363	1.16112	1.61476e-28	2.52535e-27
Solyc12g009600.2	GO:0003674(molecular_function);GO:0009507(chloroplast);GO:0009534(chloroplast thylakoid);GO:0009535(chloroplast thylakoid membrane);GO:0009543(chloroplast thylakoid lumen);GO:0009570(chloroplast stroma);GO:0009579(thylakoid);GO:0009735(response to cytokinin);GO:0009941(chloroplast envelope);GO:0031977(thylakoid lumen)	NA	0.292842	0.351579	0.235914	2.75278	3.38575	5.04657	12.7055	3.66738	2.21492e-28	3.44994e-27
Solyc01g108300.3	GO:0000166(nucleotide binding);GO:0003723(RNA binding);GO:0005634(nucleus);GO:0006351(transcription, DNA-templated);GO:0006355(regulation of transcription, DNA-templated);GO:0006396(RNA processing);GO:0030529(intracellular ribonucleoprotein complex)	04075(Plant hormone signal transduction)	2.28479	2.21185	2.19828	4.67973	4.82177	4.89098	2.14976	1.10418	2.9424e-28	4.57686e-27	two-component response regulator ARR12-like
Solyc06g073760.3	GO:0008422(beta-glucosidase activity);GO:0009251(glucan catabolic process)	00500(Starch and sucrose metabolism);00460(Cyanoamino acid metabolism);00940(Phenylpropanoid biosynthesis)	1.50933	1.1191	0.932197	3.79488	4.01147	4.48037	3.45072	1.7869	3.69909e-28	5.73073e-27	lysosomal beta glucosidase-like
Solyc02g093600.3	GO:0009408(response to heat)	04141(Protein processing in endoplasmic reticulum)	2.80028	2.03219	1.58481	9.55933	10.4433	14.5021	5.37684	2.42676	5.61777e-28	8.66254e-27	class I heat shock protein-like
Solyc06g076070.1	NA	NA	2.52127	1.45426	1.7705	16.8376	14.7089	15.5314	8.19311	3.03441	1.00165e-27	1.53531e-26
Solyc02g093590.3	GO:0005634(nucleus)	04712(Circadian rhythm - plant)	0.877323	0.55463	0.572282	2.91605	2.87639	3.20132	4.48738	2.16587	2.08898e-27	3.17666e-26	Os09g0532400
Solyc04g009540.1	GO:0003735(structural constituent of ribosome);GO:0005840(ribosome);GO:0006412(translation);GO:0009507(chloroplast);GO:0009570(chloroplast stroma);GO:0009941(chloroplast envelope);GO:0019843(rRNA binding);GO:0022626(cytosolic ribosome);GO:0042254(ribosome biogenesis)	03010(Ribosome)	9.77932	9.89847	10.022	19.3427	21.4818	22.7755	2.14143	1.09857	3.09454e-27	4.69342e-26	50S ribosomal protein L10
Solyc03g114150.3	GO:0004029(aldehyde dehydrogenase (NAD) activity)	00010(Glycolysis / Gluconeogenesis);00040(Pentose and glucuronate interconversions);00053(Ascorbate and aldarate metabolism);00620(Pyruvate metabolism);00071(Fatty acid degradation);00561(Glycerolipid metabolism);00280(Valine, leucine and isoleucine degradation);00310(Lysine degradation);00330(Arginine and proline metabolism);00340(Histidine metabolism);00380(Tryptophan metabolism);00410(beta-Ala…	3.12445	4.18649	3.90804	9.12187	8.55165	9.21413	2.39662	1.261	3.19189e-27	4.83789e-26	aldehyde dehydrogenase family 2 member B7
Solyc02g068090.3	GO:0044391(ribosomal subunit)	NA	7.15509	7.84992	6.53592	17.4132	14.6588	14.6628	2.16958	1.11742	3.51341e-27	5.31475e-26
Solyc10g005050.3	GO:0003677(DNA binding);GO:0009295(nucleoid);GO:0009507(chloroplast);GO:0009508(plastid chromosome);GO:0009534(chloroplast thylakoid);GO:0009535(chloroplast thylakoid membrane);GO:0009579(thylakoid);GO:0009737(response to abscisic acid);GO:0009773(photosynthetic electron transport in photosystem I);GO:0009941(chloroplast envelope);GO:0016021(integral component of membrane);GO:0030093(chloroplast …	NA	5.69675	4.94138	5.85911	12.9156	12.6274	13.6108	2.37336	1.24693	3.70847e-27	5.59882e-26
Solyc05g006650.3	GO:0005634(nucleus)	04075(Plant hormone signal transduction);04712(Circadian rhythm - plant)	4.86186	5.26928	5.2781	9.93671	12.5483	10.7516	2.15693	1.10898	3.72049e-27	5.61329e-26	transcription factor PIF3
Solyc05g005280.3	GO:0003950(NAD+ ADP-ribosyltransferase activity);GO:0005634(nucleus);GO:0005739(mitochondrion);GO:0007275(multicellular organism development);GO:0009651(response to salt stress);GO:0016363(nuclear matrix);GO:0072593(reactive oxygen species metabolic process)	NA	0.214414	0.331511	0.330125	2.0586	1.71628	1.70716	6.25768	2.64563	4.40501e-27	6.62876e-26
Solyc05g009760.2	GO:0005524(ATP binding);GO:0006952(defense response);GO:0043531(ADP binding)	04626(Plant-pathogen interaction)	1.46784	1.45838	1.39907	3.45646	3.67593	3.98222	2.56968	1.36159	4.44016e-27	6.6773e-26	putative late blight resistance protein homolog R1B-16
Solyc07g053920.3	GO:0016985(mannan endo-1,4-beta-mannosidase activity);GO:0046355(mannan catabolic process)	00051(Fructose and mannose metabolism)	2.90225	3.13986	3.02378	6.66286	7.86705	6.57701	2.32817	1.2192	4.73274e-27	7.10803e-26	mannan endo-1
Solyc03g120450.3	GO:0005737(cytoplasm);GO:0005829(cytosol);GO:0008483(transaminase activity);GO:0009641(shade avoidance);GO:0009851(auxin biosynthetic process);GO:0010326(methionine-oxo-acid transaminase activity);GO:0010366(negative regulation of ethylene biosynthetic process);GO:0030170(pyridoxal phosphate binding);GO:1901997(negative regulation of indoleacetic acid biosynthetic process via tryptophan)	01230(Biosynthesis of amino acids);00350(Tyrosine metabolism);00360(Phenylalanine metabolism);00400(Phenylalanine, tyrosine and tryptophan biosynthesis);00950(Isoquinoline alkaloid biosynthesis);00960(Tropane, piperidine and pyridine alkaloid biosynthesis)	3.02887	3.35357	2.83866	9.17712	7.57835	8.67091	2.75741	1.46332	1.53189e-26	2.26828e-25	Bifunctional aspartate aminotransferase and glutamate/aspartate-prephenate aminotransferase
Solyc09g083370.3	GO:0000028(ribosomal small subunit assembly);GO:0003735(structural constituent of ribosome);GO:0022627(cytosolic small ribosomal subunit)	03010(Ribosome)	7.6704	6.42812	6.37478	16.0454	15.746	14.3224	2.25238	1.17145	1.53737e-26	2.27493e-25	40S ribosomal protein S15
Solyc02g071875.1	GO:0004674(protein serine/threonine kinase activity);GO:0005886(plasma membrane)	04626(Plant-pathogen interaction)	6.14887	6.62002	6.05233	12.1862	13.1844	13.3599	2.05781	1.04111	1.54888e-26	2.2905e-25	LRR receptor-like serine/threonine-protein kinase FLS2
Solyc07g053420.3	GO:0043161(proteasome-mediated ubiquitin-dependent protein catabolic process);GO:0061630(ubiquitin protein ligase activity)	00380(Tryptophan metabolism)	14.503	15.2399	13.3465	26.2825	33.9896	29.7857	2.09002	1.06352	1.55975e-26	2.30509e-25	monooxygenase
Solyc02g079220.3	GO:0005351(sugar:proton symporter activity);GO:0005355(glucose transmembrane transporter activity);GO:0005887(integral component of plasma membrane);GO:0035428(hexose transmembrane transport);GO:0046323(glucose import)	NA	1.02398	1.36753	1.06734	3.38408	4.69168	4.88239	3.74636	1.90549	1.60674e-26	2.37302e-25
Solyc01g090370.2	GO:0003677(DNA binding);GO:0003700(transcription factor activity, sequence-specific DNA binding);GO:0005622(intracellular);GO:0005634(nucleus);GO:0006351(transcription, DNA-templated);GO:0006355(regulation of transcription, DNA-templated);GO:0006952(defense response);GO:0009873(ethylene-activated signaling pathway);GO:0010200(response to chitin)	04626(Plant-pathogen interaction)	0.180454	0	0.093866	4.1822	5.64029	9.7587	71.3808	6.15746	1.95437e-26	2.88092e-25	pathogenesis-related genes transcriptional activator PTI5
Solyc01g102330.3	GO:0003674(molecular_function);GO:0008150(biological_process);GO:0016021(integral component of membrane)	NA	7.89175	7.71708	7.25512	16.9578	15.8854	18.0871	2.22754	1.15545	3.55155e-26	5.20872e-25
Solyc06g066640.3	GO:0003674(molecular_function);GO:0009507(chloroplast);GO:0009534(chloroplast thylakoid);GO:0009535(chloroplast thylakoid membrane);GO:0009538(photosystem I reaction center);GO:0015979(photosynthesis);GO:0016021(integral component of membrane)	00195(Photosynthesis)	0.835177	0.619408	0.92875	5.35224	5.60335	4.37235	6.4313	2.68511	5.68204e-26	8.28595e-25	photosystem I reaction center subunit VI-1
Solyc07g054500.3	GO:0004672(protein kinase activity);GO:0004674(protein serine/threonine kinase activity);GO:0005524(ATP binding);GO:0005886(plasma membrane);GO:0006468(protein phosphorylation);GO:0007169(transmembrane receptor protein tyrosine kinase signaling pathway);GO:0007623(circadian rhythm);GO:0016021(integral component of membrane);GO:0016301(kinase activity)	04626(Plant-pathogen interaction)	1.21378	1.31087	1.25289	3.06184	2.94689	3.91911	2.62813	1.39404	6.45553e-26	9.3902e-25	Pti1-like kinase
Solyc02g071060.3	GO:0005345(purine nucleobase transmembrane transporter activity);GO:0006863(purine nucleobase transport);GO:0016020(membrane);GO:0016021(integral component of membrane)	NA	0.268899	0.298189	0.356332	2.38178	1.69564	2.25942	6.86237	2.77871	8.83354e-26	1.27768e-24
Solyc03g020030.3	GO:0004867(serine-type endopeptidase inhibitor activity);GO:0005575(cellular_component);GO:0050830(defense response to Gram-positive bacterium);GO:0050832(defense response to fungus)	NA	0.042319	0.164951	0.059751	2.5763	2.84142	2.86825	31.0312	4.95565	9.21639e-26	1.33222e-24
Solyc05g012600.3	GO:0003674(molecular_function);GO:0008150(biological_process);GO:0009507(chloroplast)	NA	2.00272	2.47145	1.42841	7.59263	7.80868	8.5179	4.05233	2.01875	1.04636e-25	1.50872e-24
Solyc04g077740.1	NA	03008(Ribosome biogenesis in eukaryotes)	0.306041	0.47608	0.433292	3.20382	2.75872	3.44574	7.74081	2.95249	1.65588e-25	2.37425e-24	F17L21.26
Solyc11g018550.3	GO:0009533(chloroplast stromal thylakoid);GO:0009535(chloroplast thylakoid membrane);GO:0016688(L-ascorbate peroxidase activity)	00053(Ascorbate and aldarate metabolism);00480(Glutathione metabolism)	2.99543	2.33709	2.19035	7.72555	6.88682	6.77302	2.84272	1.50727	2.16235e-25	3.08562e-24	thylakoid-bound ascorbate peroxidase 6
Solyc04g077745.1	GO:0005739(mitochondrion);GO:0005747(mitochondrial respiratory chain complex I);GO:0006970(response to osmotic stress);GO:0008137(NADH dehydrogenase (ubiquinone) activity);GO:0009631(cold acclimation);GO:0022900(electron transport chain);GO:0050897(cobalt ion binding)	00190(Oxidative phosphorylation)	0.849562	0.786929	1.28794	7.51382	6.58418	6.45395	7.02767	2.81305	2.17785e-25	3.10532e-24	NADH dehydrogenase [ubiquinone] iron-sulfur protein 4
Solyc04g076965.1	GO:0005351(sugar:proton symporter activity);GO:0005773(vacuole);GO:0005801(cis-Golgi network);GO:0005886(plasma membrane);GO:0005887(integral component of plasma membrane);GO:0005985(sucrose metabolic process);GO:0008506(sucrose:proton symporter activity);GO:0008515(sucrose transmembrane transporter activity);GO:0015144(carbohydrate transmembrane transporter activity);GO:0015293(symporter activit…	NA	6.8762	5.74607	4.94102	13.9447	19.3246	19.1506	2.98463	1.57755	2.35865e-25	3.3569e-24
Solyc06g006000.3	GO:0003674(molecular_function);GO:0005634(nucleus);GO:0009793(embryo development ending in seed dormancy)	NA	0.25453	0.340375	0.046444	3.62983	4.77336	2.69215	17.3	4.1127	2.51135e-25	3.56983e-24
Solyc05g005930.2	GO:0009813(flavonoid biosynthetic process);GO:0043231(intracellular membrane-bounded organelle);GO:0052696(flavonoid glucuronidation);GO:0080043(quercetin 3-O-glucosyltransferase activity);GO:0080044(quercetin 7-O-glucosyltransferase activity)	00942(Anthocyanin biosynthesis)	4.41339	3.95321	4.61291	9.59689	9.77047	9.77202	2.24503	1.16674	3.51906e-25	4.98385e-24	beta-D-glucosyl crocetin beta-1
Solyc02g070935.1	NA	NA	0.199122	0.091615	0.431131	3.07761	3.82178	3.58218	14.5201	3.85998	4.65734e-25	6.57177e-24
Solyc07g009530.1	GO:0004568(chitinase activity);GO:0050832(defense response to fungus)	00520(Amino sugar and nucleotide sugar metabolism)	2588.3	3056.98	3069.44	6946.83	6234.81	6704.17	2.28186	1.19021	5.41942e-25	7.62846e-24	chitinase 1-like
Solyc10g005440.2	GO:0004674(protein serine/threonine kinase activity);GO:0005886(plasma membrane);GO:0006468(protein phosphorylation);GO:0006952(defense response);GO:0009506(plasmodesma)	00520(Amino sugar and nucleotide sugar metabolism)	0.275043	0.246715	0.351035	1.61638	1.54236	1.43638	5.26485	2.39639	6.79838e-25	9.54625e-24	G-type lectin S-receptor-like serine/threonine-protein kinase CES101
Solyc09g090960.3	GO:0000166(nucleotide binding);GO:0003676(nucleic acid binding);GO:0003723(RNA binding);GO:0005739(mitochondrion);GO:0008150(biological_process);GO:0009507(chloroplast)	03013(RNA transport);03015(mRNA surveillance pathway);03018(RNA degradation)	12.017	12.0192	10.141	23.3871	25.047	25.693	2.1689	1.11696	8.34819e-25	1.16657e-23	30S ribosomal protein 2
Solyc05g006760.3	GO:0005634(nucleus);GO:0008150(biological_process)	NA	4.16443	3.68821	4.25002	8.072	8.5387	8.63368	2.08585	1.06064	9.38145e-25	1.3078e-23
Solyc05g010180.3	GO:0005739(mitochondrion);GO:0009507(chloroplast);GO:0016117(carotenoid biosynthetic process);GO:0016491(oxidoreductase activity);GO:0046608(carotenoid isomerase activity);GO:0055114(oxidation-reduction process)	00906(Carotenoid biosynthesis)	0.587233	0.779683	0.637693	3.08667	3.64252	2.30747	4.50794	2.17247	1.54169e-24	2.13883e-23	hypothetical protein
Solyc01g068460.3	GO:0005516(calmodulin binding);GO:0005634(nucleus)	NA	1.18214	0.928902	0.662659	3.06445	3.33214	3.3737	3.52247	1.81659	1.5723e-24	2.17999e-23
Solyc06g050530.3	GO:0005507(copper ion binding);GO:0016722(oxidoreductase activity, oxidizing metal ions)	00053(Ascorbate and aldarate metabolism)	0.022755	0.13646	0.060495	4.30281	4.59821	5.68478	66.3866	6.05282	1.6614e-24	2.29939e-23	L-ascorbate oxidase-like
Solyc02g062030.1	GO:0016020(membrane);GO:0016709(oxidoreductase activity, acting on paired donors, with incorporation or reduction of molecular oxygen, NAD(P)H as one donor, and incorporation of one atom of oxygen);GO:0044550(secondary metabolite biosynthetic process)	00909(Sesquiterpenoid and triterpenoid biosynthesis)	0.194659	0.756169	0.940518	47.5077	45.503	49.1567	75.1673	6.23203	2.1007e-24	2.89523e-23	premnaspirodiene oxygenase
Solyc05g006310.2	GO:0003676(nucleic acid binding);GO:0003700(transcription factor activity, sequence-specific DNA binding);GO:0005634(nucleus);GO:0006351(transcription, DNA-templated);GO:0006355(regulation of transcription, DNA-templated);GO:0007275(multicellular organism development);GO:0008270(zinc ion binding);GO:0009736(cytokinin-activated signaling pathway);GO:0009740(gibberellic acid mediated signaling path…	03410(Base excision repair)	12.782	8.6687	10.4049	23.6603	24.3068	25.9651	2.32085	1.21466	2.50371e-24	3.4445e-23	putative DNA glycosylase At3g47830
Solyc01g103580.3	GO:0003674(molecular_function);GO:0005739(mitochondrion);GO:0005783(endoplasmic reticulum);GO:0008150(biological_process);GO:0016021(integral component of membrane)	NA	4.44983	3.72739	3.2508	10.0003	9.04256	10.5463	2.58918	1.37249	3.5225e-24	4.83747e-23
Solyc05g014310.3	GO:0004222(metalloendopeptidase activity);GO:0006518(peptide metabolic process);GO:0009507(chloroplast)	NA	8.27011	9.96987	7.10889	19.1103	22.7863	17.8656	2.35759	1.23731	3.8644e-24	5.29441e-23
Solyc06g061280.3	GO:0005575(cellular_component);GO:0009809(lignin biosynthetic process);GO:0016621(cinnamoyl-CoA reductase activity);GO:0080167(response to karrikin)	00940(Phenylpropanoid biosynthesis)	0.929036	1.63592	1.6647	5.1067	5.57657	6.30436	4.01631	2.00587	5.43158e-24	7.402e-23	hypothetical protein
Solyc09g014860.3	GO:0006952(defense response)	NA	1.13356	0.51686	0.670988	4.25615	4.16392	5.33692	5.92615	2.56709	5.67603e-24	7.71693e-23
Solyc12g087950.1	GO:0003677(DNA binding);GO:0005634(nucleus);GO:0006351(transcription, DNA-templated);GO:0006355(regulation of transcription, DNA-templated)	NA	6.53729	6.1333	4.38996	13.2534	16.7102	17.6627	2.7916	1.48109	9.29104e-24	1.25358e-22
Solyc06g073290.1	GO:0009507(chloroplast);GO:0010019(chloroplast-nucleus signaling pathway);GO:0015995(chlorophyll biosynthetic process);GO:0019899(enzyme binding);GO:0031969(chloroplast membrane);GO:0043085(positive regulation of catalytic activity);GO:0046906(tetrapyrrole binding)	NA	0.266949	0.540001	0.465452	3.06879	4.59222	4.22094	9.3382	3.22314	1.05813e-23	1.42601e-22
Solyc10g006030.3	GO:0003735(structural constituent of ribosome);GO:0005739(mitochondrion);GO:0015935(small ribosomal subunit)	03010(Ribosome)	3.4188	3.05145	4.11507	8.78691	11.804	10.6357	2.94999	1.56071	1.20895e-23	1.62737e-22	30S ribosomal protein S10
Solyc09g018170.3	GO:0004674(protein serine/threonine kinase activity);GO:0005829(cytosol);GO:0006468(protein phosphorylation);GO:0035556(intracellular signal transduction)	04626(Plant-pathogen interaction)	1.46271	1.31262	1.63984	3.50768	4.05103	3.92343	2.60061	1.37885	1.31552e-23	1.76875e-22	mitogen-activated protein kinase kinase 1-like
Solyc09g074230.3	GO:0005351(sugar:proton symporter activity);GO:0005355(glucose transmembrane transporter activity);GO:0005887(integral component of plasma membrane);GO:0035428(hexose transmembrane transport);GO:0046323(glucose import)	NA	1.64336	1.89639	2.37234	5.76636	5.70805	5.29689	2.83678	1.50426	1.65296e-23	2.21858e-22
Solyc07g008930.1	GO:0003674(molecular_function);GO:0008150(biological_process)	NA	2.66283	2.99265	1.24042	12.653	12.3432	10.8648	5.20034	2.37861	1.70271e-23	2.28403e-22
Solyc03g034140.3	GO:0003955(NAD(P)H dehydrogenase (quinone) activity);GO:0005737(cytoplasm);GO:0005886(plasma membrane);GO:0010181(FMN binding);GO:0045892(negative regulation of transcription, DNA-templated);GO:0055114(oxidation-reduction process)	00130(Ubiquinone and other terpenoid-quinone biosynthesis)	4.21254	3.17336	3.87223	9.18088	9.9563	9.51518	2.54504	1.34769	2.50556e-23	3.33578e-22	minor allergen Alt a 7-like
Solyc01g111600.3	GO:0005737(cytoplasm);GO:0030001(metal ion transport);GO:0046914(transition metal ion binding);GO:0046916(cellular transition metal ion homeostasis)	NA	11.5043	8.01252	7.3598	23.1416	24.8983	27.5504	2.8125	1.49185	2.5886e-23	3.44436e-22
Solyc11g070170.2	GO:0004674(protein serine/threonine kinase activity);GO:0005634(nucleus);GO:0005737(cytoplasm);GO:0006897(endocytosis);GO:0008360(regulation of cell shape);GO:0016055(Wnt signaling pathway);GO:0018105(peptidyl-serine phosphorylation)	NA	4.50879	4.19418	5.83749	9.30945	10.7357	10.2259	2.08185	1.05786	2.62295e-23	3.48805e-22
Solyc04g040160.3	GO:0009055(electron carrier activity);GO:0009507(chloroplast);GO:0009536(plastid);GO:0009706(chloroplast inner membrane);GO:0009941(chloroplast envelope);GO:0010277(chlorophyllide a oxygenase [overall] activity);GO:0015031(protein transport);GO:0016021(integral component of membrane);GO:0046872(metal ion binding);GO:0051537(2 iron, 2 sulfur cluster binding);GO:0055114(oxidation-reduction process)	00860(Porphyrin and chlorophyll metabolism)	0.388463	0.538313	0.532928	2.44654	2.57872	1.9584	4.78429	2.25831	2.68391e-23	3.56707e-22	pheophorbide a oxygenase
Solyc03g096850.3	GO:0005506(iron ion binding);GO:0009507(chloroplast);GO:0009534(chloroplast thylakoid);GO:0009535(chloroplast thylakoid membrane);GO:0009941(chloroplast envelope);GO:0016021(integral component of membrane);GO:0046872(metal ion binding)	NA	7.43334	7.5322	6.55829	13.9077	17.4692	16.0774	2.20473	1.1406	3.98074e-23	5.27242e-22
Solyc09g010230.2	GO:0003677(DNA binding);GO:0003700(transcription factor activity, sequence-specific DNA binding);GO:0005634(nucleus);GO:0006351(transcription, DNA-templated);GO:0045892(negative regulation of transcription, DNA-templated);GO:0080167(response to karrikin)	04075(Plant hormone signal transduction)	0.117895	0.062012	0.093096	1.69163	1.21815	1.17513	14.9629	3.90332	4.54277e-23	6.00306e-22	auxin response factor 5
Solyc12g099430.2	GO:0016787(hydrolase activity)	00590(Arachidonic acid metabolism);04146(Peroxisome)	0.741001	0.482634	0.774167	2.59802	2.5409	3.09195	4.11996	2.04263	5.07217e-23	6.68352e-22	hypothetical protein
Solyc08g080290.3	GO:0003700(transcription factor activity, sequence-specific DNA binding);GO:0005634(nucleus);GO:0006351(transcription, DNA-templated);GO:0006355(regulation of transcription, DNA-templated);GO:0009873(ethylene-activated signaling pathway);GO:0044212(transcription regulatory region DNA binding);GO:0050832(defense response to fungus)	NA	0.244468	0.25348	0.270702	3.0196	2.63991	1.75472	9.64578	3.2699	6.26425e-23	8.23551e-22
Solyc01g099650.3	GO:0003779(actin binding);GO:0005576(extracellular region);GO:0016021(integral component of membrane)	NA	1.06493	0.986886	1.2998	2.57033	3.19326	2.74243	2.53789	1.34363	7.59733e-23	9.9541e-22
Solyc12g057073.1	NA	NA	1.33864	2.31092	2.10633	7.60781	11.1458	8.08749	4.66325	2.22134	1.05661e-22	1.37502e-21
Solyc00g080750.3	GO:0003674(molecular_function);GO:0005886(plasma membrane);GO:0009624(response to nematode)	NA	0.154142	0.222072	0.428363	2.84955	2.69326	3.28258	10.969	3.45536	1.34373e-22	1.74375e-21
Solyc09g098130.2	GO:0005524(ATP binding);GO:0005886(plasma membrane);GO:0006952(defense response);GO:0043531(ADP binding)	04626(Plant-pathogen interaction)	2.02206	2.19923	1.5568	4.21056	4.10769	4.61775	2.2388	1.16273	1.46693e-22	1.90256e-21	putative late blight resistance protein homolog R1B-16
Solyc10g083880.2	GO:0005887(integral component of plasma membrane);GO:0009705(plant-type vacuole membrane);GO:0009992(cellular water homeostasis);GO:0015250(water channel activity);GO:0015254(glycerol channel activity);GO:0034220(ion transmembrane transport);GO:0042807(central vacuole)	NA	3.70915	3.13518	6.18933	34.2841	39.8853	43.9867	9.06545	3.18038	2.2873e-22	2.95825e-21
Solyc01g080280.3	GO:0004356(glutamate-ammonia ligase activity)	01230(Biosynthesis of amino acids);00630(Glyoxylate and dicarboxylate metabolism);00910(Nitrogen metabolism);00250(Alanine, aspartate and glutamate metabolism);00220(Arginine biosynthesis)	0.103773	0.118771	0.24642	1.39658	1.53055	1.60913	9.67295	3.27396	2.36631e-22	3.05701e-21	glutamine synthetase, chloroplastic
Solyc05g010170.1	GO:0000209(protein polyubiquitination);GO:0042787(protein ubiquitination involved in ubiquitin-dependent protein catabolic process);GO:0043161(proteasome-mediated ubiquitin-dependent protein catabolic process);GO:0061630(ubiquitin protein ligase activity)	NA	2.80531	4.91645	2.19614	29.0763	33.2541	33.9277	9.70548	3.2788	2.43145e-22	3.13766e-21
Solyc02g014150.3	GO:0006461(protein complex assembly);GO:0009507(chloroplast);GO:0009523(photosystem II);GO:0009533(chloroplast stromal thylakoid);GO:0009534(chloroplast thylakoid);GO:0009535(chloroplast thylakoid membrane);GO:0009543(chloroplast thylakoid lumen);GO:0009570(chloroplast stroma);GO:0009579(thylakoid);GO:0009657(plastid organization);GO:0009735(response to cytokinin);GO:0009941(chloroplast envelope)…	NA	4.89266	5.1402	4.13038	8.65331	11.7177	10.2394	2.16126	1.11187	3.38379e-22	4.34235e-21
Solyc12g038430.2	GO:0003777(microtubule motor activity);GO:0005871(kinesin complex);GO:0007018(microtubule-based movement);GO:0016887(ATPase activity)	04626(Plant-pathogen interaction)	0	0	0	3.29084	3.66092	2.99863	33168	15.0175	3.53464e-22	4.5334e-21	disease resistance protein At4g27190-like
Solyc10g011810.3	GO:0005783(endoplasmic reticulum);GO:0005789(endoplasmic reticulum membrane);GO:0016021(integral component of membrane);GO:0016491(oxidoreductase activity);GO:0030148(sphingolipid biosynthetic process);GO:0046872(metal ion binding);GO:0052631(sphingolipid delta-8 desaturase activity);GO:0055114(oxidation-reduction process);GO:0070417(cellular response to cold)	NA	3.77368	3.64262	4.75831	10.0486	11.3307	11.896	2.73317	1.45058	3.72587e-22	4.77337e-21
Solyc01g112080.3	GO:0005886(plasma membrane);GO:0006952(defense response);GO:0008061(chitin binding);GO:0009506(plasmodesma);GO:0016998(cell wall macromolecule catabolic process);GO:0031225(anchored component of membrane);GO:0046658(anchored component of plasma membrane)	04626(Plant-pathogen interaction)	3.02419	3.3356	2.90308	6.7234	7.30185	6.97335	2.26697	1.18076	7.11964e-22	9.04602e-21	uncharacterized LOC100384051
Solyc04g054260.3	GO:0016020(membrane);GO:0016709(oxidoreductase activity, acting on paired donors, with incorporation or reduction of molecular oxygen, NAD(P)H as one donor, and incorporation of one atom of oxygen);GO:0044550(secondary metabolite biosynthetic process)	00380(Tryptophan metabolism)	1.26991	1.86946	2.17493	4.89218	7.83911	6.19271	3.56095	1.83226	7.13394e-22	9.0592e-21	hypothetical protein
Solyc03g034240.3	GO:0009517(PSII associated light-harvesting complex II);GO:0009688(abscisic acid biosynthetic process);GO:0009941(chloroplast envelope);GO:0010117(photoprotection);GO:0016021(integral component of membrane);GO:0016122(xanthophyll metabolic process);GO:0031969(chloroplast membrane);GO:0032928(regulation of superoxide anion generation)	NA	0.310096	0.55746	0.409981	2.44472	3.32479	4.17545	7.78448	2.9606	8.95704e-22	1.13494e-20
Solyc01g007100.3	GO:0005739(mitochondrion);GO:0006869(lipid transport);GO:0009507(chloroplast);GO:0009707(chloroplast outer membrane);GO:0009809(lignin biosynthetic process);GO:0009867(jasmonic acid mediated signaling pathway);GO:0016757(transferase activity, transferring glycosyl groups);GO:0019375(galactolipid biosynthetic process);GO:0031408(oxylipin biosynthetic process);GO:0035250(UDP-galactosyltransferase a…	00561(Glycerolipid metabolism)	1.6364	1.76997	1.83928	3.66656	3.82063	4.09342	2.20766	1.14252	9.67505e-22	1.2239e-20	digalactosyldiacylglycerol synthase 1
Solyc08g079900.3	GO:0004252(serine-type endopeptidase activity);GO:0005618(cell wall)	04144(Endocytosis)	0.477625	0.371854	0.61122	2.20083	2.14166	2.06062	4.38359	2.13211	1.53306e-21	1.9204e-20	peptidase
Solyc02g065050.1	GO:0004190(aspartic-type endopeptidase activity);GO:0006508(proteolysis);GO:0030163(protein catabolic process)	NA	1.60244	1.77543	1.48979	4.45174	5.05546	5.1224	3.00546	1.58759	1.58758e-21	1.98762e-20
Solyc09g091010.3	GO:0003674(molecular_function);GO:0005739(mitochondrion);GO:0008150(biological_process);GO:0016021(integral component of membrane)	NA	3.13088	2.31955	3.02808	7.37833	8.51071	8.73265	2.90401	1.53805	2.20406e-21	2.74368e-20
Solyc03g006960.3	GO:0004722(protein serine/threonine phosphatase activity);GO:0005634(nucleus);GO:0006470(protein dephosphorylation);GO:0009737(response to abscisic acid);GO:0046872(metal ion binding)	04075(Plant hormone signal transduction);04931(Insulin resistance)	4.52733	4.29298	5.38972	8.34243	11.2204	10.7247	2.13142	1.09182	2.20454e-21	2.74368e-20	probable protein phosphatase 2C 75
Solyc01g108440.2	GO:0005516(calmodulin binding);GO:0005634(nucleus);GO:0005886(plasma membrane);GO:0008150(biological_process)	NA	5.6982	6.3536	5.78489	10.8503	14.1492	11.8537	2.06614	1.04694	4.49917e-21	5.55458e-20
Solyc11g065080.2	NA	NA	6.81386	6.85494	7.91395	15.3556	15.4538	14.9375	2.1196	1.0838	4.66838e-21	5.76041e-20
Solyc12g019320.2	GO:0006855(drug transmembrane transport);GO:0015238(drug transmembrane transporter activity)	NA	0.594839	0.519556	0.702733	2.57333	2.56642	2.26962	4.07751	2.02769	5.40841e-21	6.65577e-20
Solyc12g056930.2	GO:0005887(integral component of plasma membrane);GO:0015116(sulfate transmembrane transporter activity)	NA	2.86939	3.66312	2.99297	5.71796	6.2768	7.45049	2.04139	1.02955	5.42164e-21	6.66851e-20
Solyc07g005370.3	GO:0004864(protein phosphatase inhibitor activity);GO:0004872(receptor activity);GO:0005634(nucleus);GO:0005737(cytoplasm);GO:0009738(abscisic acid-activated signaling pathway);GO:0010427(abscisic acid binding);GO:0080163(regulation of protein serine/threonine phosphatase activity)	NA	0.986857	1.07492	0.983871	3.25631	3.77885	3.04645	3.31016	1.7269	5.99657e-21	7.35998e-20
Solyc05g005740.3	GO:0005886(plasma membrane);GO:0015079(potassium ion transmembrane transporter activity)	NA	2.1148	2.59041	2.15353	5.75949	5.38642	4.84152	2.33096	1.22092	6.99613e-21	8.57769e-20
Solyc04g078690.3	GO:0003677(DNA binding);GO:0003700(transcription factor activity, sequence-specific DNA binding);GO:0005515(protein binding);GO:0005634(nucleus);GO:0006351(transcription, DNA-templated);GO:0006355(regulation of transcription, DNA-templated);GO:0007623(circadian rhythm);GO:0009409(response to cold);GO:0009908(flower development);GO:0010114(response to red light);GO:0010154(fruit development);GO:00…	04075(Plant hormone signal transduction);04712(Circadian rhythm - plant)	2.07462	2.58146	1.98411	5.52415	6.51371	5.6272	2.66033	1.4116	9.22618e-21	1.12344e-19	hypothetical protein
Solyc03g082470.3	GO:0004674(protein serine/threonine kinase activity);GO:0005524(ATP binding);GO:0005886(plasma membrane);GO:0006468(protein phosphorylation);GO:0007169(transmembrane receptor protein tyrosine kinase signaling pathway);GO:0009611(response to wounding);GO:0009753(response to jasmonic acid);GO:0016021(integral component of membrane);GO:0016301(kinase activity);GO:0042277(peptide binding);GO:0042742(…	04626(Plant-pathogen interaction)	0.327028	0.310732	0.297247	1.26306	1.12816	1.60586	4.27492	2.0959	1.04032e-20	1.26475e-19	LRR receptor-like serine/threonine-protein kinase FLS2
Solyc07g055050.3	GO:0005515(protein binding);GO:0005886(plasma membrane);GO:0009534(chloroplast thylakoid);GO:0033614(chloroplast proton-transporting ATP synthase complex assembly)	NA	0.978067	1.30322	0.950268	3.476	3.7994	3.65044	3.38098	1.75744	1.19357e-20	1.44878e-19
Solyc08g006250.1	GO:0005375(copper ion transmembrane transporter activity);GO:0006825(copper ion transport);GO:0016020(membrane);GO:0016021(integral component of membrane);GO:0035434(copper ion transmembrane transport);GO:0048235(pollen sperm cell differentiation);GO:0048364(root development)	NA	5.26075	3.05018	3.83341	13.3185	13.7254	18.4664	3.74745	1.90591	1.63996e-20	1.9854e-19
Solyc10g018340.1	GO:0003674(molecular_function);GO:0005634(nucleus);GO:0005739(mitochondrion);GO:0007275(multicellular organism development);GO:0009733(response to auxin);GO:0009734(auxin-activated signaling pathway);GO:0010029(regulation of seed germination);GO:0040008(regulation of growth);GO:1900057(positive regulation of leaf senescence)	04075(Plant hormone signal transduction)	28.0319	26.2224	22.3448	59.8098	46.2097	54.5042	2.09563	1.06739	1.71284e-20	2.07146e-19	auxin-induced protein 15A-like
Solyc12g019620.2	GO:0005886(plasma membrane);GO:0016021(integral component of membrane);GO:0042626(ATPase activity, coupled to transmembrane movement of substances)	02010(ABC transporters)	0.3446	0.321324	0.320907	1.16485	0.973187	1.34319	3.52768	1.81872	1.74977e-20	2.11501e-19	ATP-binding cassette
Solyc06g007760.3	GO:0042802(identical protein binding)	NA	1.99667	1.98209	1.0328	5.64306	6.12914	6.05622	3.55746	1.83085	2.23395e-20	2.6876e-19
Solyc01g005280.3	GO:0005215(transporter activity);GO:0005886(plasma membrane);GO:0006810(transport)	01210(2-Oxocarboxylic acid metabolism);01230(Biosynthesis of amino acids);00260(Glycine, serine and threonine metabolism);00270(Cysteine and methionine metabolism);00300(Lysine biosynthesis);00261(Monobactam biosynthesis)	3.20922	3.37947	2.83324	8.65775	8.54473	11.197	3.01419	1.59177	3.07761e-20	3.68149e-19	F10B6.22
Solyc06g034290.3	GO:0006820(anion transport);GO:0016021(integral component of membrane);GO:0022857(transmembrane transporter activity);GO:0055085(transmembrane transport)	NA	0.736677	0.62628	1.01697	3.26549	2.6351	3.57142	3.97996	1.99276	3.10817e-20	3.71613e-19
Solyc08g006110.3	NA	NA	4.76199	3.33401	4.04027	9.37906	9.43607	9.97106	2.37191	1.24605	3.12352e-20	3.73255e-19
Solyc01g087040.2	NA	NA	0.99104	1.912	1.69053	6.23466	5.78338	6.98689	4.1373	2.04869	5.4326e-20	6.44518e-19
Solyc01g080020.2	GO:0004190(aspartic-type endopeptidase activity);GO:0006508(proteolysis);GO:0030163(protein catabolic process)	NA	4.69048	4.54948	4.6334	7.72314	10.0892	10.1452	2.0152	1.01092	5.47668e-20	6.49414e-19
Solyc02g071920.3	GO:0005887(integral component of plasma membrane);GO:0009992(cellular water homeostasis);GO:0015250(water channel activity);GO:0015254(glycerol channel activity);GO:0034220(ion transmembrane transport)	NA	2.91564	2.23218	2.69216	6.12156	7.04369	6.19586	2.46954	1.30424	6.15881e-20	7.28057e-19
Solyc09g066370.1	GO:0016020(membrane);GO:0016709(oxidoreductase activity, acting on paired donors, with incorporation or reduction of molecular oxygen, NAD(P)H as one donor, and incorporation of one atom of oxygen);GO:0044550(secondary metabolite biosynthetic process)	00909(Sesquiterpenoid and triterpenoid biosynthesis)	0	0	0	2.78664	2.99345	3.09909	29597.3	14.8532	6.60679e-20	7.79419e-19	premnaspirodiene oxygenase
Solyc02g067800.3	GO:0005886(plasma membrane);GO:0009705(plant-type vacuole membrane);GO:0015112(nitrate transmembrane transporter activity);GO:0015706(nitrate transport);GO:0016021(integral component of membrane);GO:0042128(nitrate assimilation);GO:0055085(transmembrane transport)	00910(Nitrogen metabolism)	2.42058	2.06605	2.89403	4.64039	6.85618	5.82728	2.3472	1.23094	7.81859e-20	9.19561e-19	high affinity nitrate transporter 2.7
Solyc12g014395.1	GO:0003729(mRNA binding);GO:0003735(structural constituent of ribosome);GO:0006412(translation);GO:0022625(cytosolic large ribosomal subunit)	03010(Ribosome)	6.00163	6.30278	6.49265	12.9731	14.361	12.1402	2.10003	1.07041	9.35459e-20	1.09742e-18	50S ribosomal protein L13
Solyc03g006490.3	GO:0004066(asparagine synthase (glutamine-hydrolyzing) activity);GO:0005829(cytosol);GO:0006529(asparagine biosynthetic process);GO:0006541(glutamine metabolic process);GO:0042803(protein homodimerization activity)	NA	2.41859	1.73231	2.61207	6.38939	6.32981	7.23464	2.95046	1.56094	1.21984e-19	1.42525e-18
Solyc12g006680.2	GO:0003674(molecular_function);GO:0005739(mitochondrion);GO:0016021(integral component of membrane)	NA	4.70138	3.63552	4.98955	10.0305	13.8777	14.2346	2.86219	1.51712	1.25955e-19	1.47016e-18
Solyc01g007020.3	GO:0002679(respiratory burst involved in defense response);GO:0004842(ubiquitin-protein transferase activity);GO:0005737(cytoplasm);GO:0005829(cytosol);GO:0006952(defense response);GO:0009414(response to water deprivation);GO:0010200(response to chitin);GO:0016567(protein ubiquitination);GO:0016874(ligase activity);GO:0051865(protein autoubiquitination)	NA	1.90093	1.96574	1.8414	5.61291	6.62668	8.47483	3.62897	1.85956	1.30472e-19	1.52211e-18
Solyc01g107000.2	GO:0004553(hydrolase activity, hydrolyzing O-glycosyl compounds);GO:0005576(extracellular region);GO:0005975(carbohydrate metabolic process)	NA	0.110402	0.025177	0.027967	0.658866	0.605395	0.728366	12.1839	3.6069	1.39883e-19	1.63025e-18
Solyc09g064500.3	GO:0030096(plasma membrane-derived thylakoid photosystem II)	00195(Photosynthesis)	0.48766	0.517065	0.321506	3.86622	3.28419	2.69922	7.42678	2.89274	1.41157e-19	1.64427e-18	photosystem II reaction center Psb28 protein
Solyc07g063730.2	GO:0004674(protein serine/threonine kinase activity);GO:0005886(plasma membrane);GO:0006468(protein phosphorylation);GO:0006952(defense response);GO:0009506(plasmodesma)	00520(Amino sugar and nucleotide sugar metabolism)	2.29366	3.02324	2.75246	5.91331	6.24795	4.9441	2.11979	1.08392	2.11952e-19	2.46024e-18	G-type lectin S-receptor-like serine/threonine-protein kinase CES101
Solyc12g007010.2	GO:0005524(ATP binding);GO:0009507(chloroplast);GO:0009570(chloroplast stroma);GO:0016226(iron-sulfur cluster assembly);GO:0046872(metal ion binding);GO:0051536(iron-sulfur cluster binding)	NA	2.31598	2.161	2.25464	4.45682	7.00415	5.90835	2.58026	1.36752	2.24279e-19	2.59941e-18
Solyc02g067120.3	GO:0003674(molecular_function);GO:0005634(nucleus);GO:0008150(biological_process)	NA	2.49428	2.12105	1.87759	5.34779	6.7157	5.17283	2.65463	1.40851	2.80476e-19	3.24098e-18
Solyc04g039960.3	GO:0005432(calcium:sodium antiporter activity);GO:0005509(calcium ion binding);GO:0055074(calcium ion homeostasis)	NA	0.864703	0.906187	0.797476	1.8343	2.04886	2.34428	2.42467	1.27779	3.47375e-19	3.99403e-18
Solyc05g054330.3	GO:0016787(hydrolase activity)	00590(Arachidonic acid metabolism);04146(Peroxisome)	4.99733	3.38567	4.17824	10.0799	9.88319	11.9024	2.53681	1.34302	3.61755e-19	4.15523e-18	hypothetical protein
Solyc12g006470.2	GO:0030170(pyridoxal phosphate binding);GO:0042802(identical protein binding)	00650(Butanoate metabolism);00250(Alanine, aspartate and glutamate metabolism)	0.093249	0.361606	0.186794	2.11865	1.57565	2.30135	9.34412	3.22406	4.25725e-19	4.87789e-18	gamma-aminobutyrate transaminase subunit precursor isozyme 2
Solyc04g014830.2	GO:0003700(transcription factor activity, sequence-specific DNA binding);GO:0005634(nucleus);GO:0006355(regulation of transcription, DNA-templated);GO:0043565(sequence-specific DNA binding)	04075(Plant hormone signal transduction)	0.954967	0.823973	0.98381	3.90916	3.008	2.87438	3.54413	1.82543	5.00848e-19	5.72443e-18	hypothetical protein
Solyc08g078950.3	GO:0005215(transporter activity);GO:0005515(protein binding);GO:0005886(plasma membrane);GO:0006857(oligopeptide transport);GO:0009414(response to water deprivation);GO:0009635(response to herbicide);GO:0009734(auxin-activated signaling pathway);GO:0010167(response to nitrate);GO:0015112(nitrate transmembrane transporter activity);GO:0015293(symporter activity);GO:0015706(nitrate transport);GO:00…	NA	5.76053	7.15677	4.05532	21.407	23.7353	24.1406	4.08204	2.02929	5.3906e-19	6.15205e-18
Solyc10g086170.1	GO:0004040(amidase activity);GO:0005737(cytoplasm);GO:0005829(cytosol);GO:0009684(indoleacetic acid biosynthetic process);GO:0016810(hydrolase activity, acting on carbon-nitrogen (but not peptide) bonds);GO:0016884(carbon-nitrogen ligase activity, with glutamine as amido-N-donor);GO:0043864(indoleacetamide hydrolase activity)	00970(Aminoacyl-tRNA biosynthesis)	1.92324	2.4868	2.77972	6.24016	7.57972	6.18005	2.78173	1.47598	6.43192e-19	7.32403e-18	hypothetical protein
Solyc11g066800.2	GO:0003333(amino acid transmembrane transport);GO:0015171(amino acid transmembrane transporter activity)	04075(Plant hormone signal transduction)	0.485739	0.56943	0.818014	2.26781	2.6283	2.50043	3.94865	1.98136	8.78549e-19	9.92838e-18	hypothetical protein
Solyc06g059870.1	NA	NA	17.0038	14.8261	13.5669	42.3975	34.4445	47.1276	2.7308	1.44932	1.10074e-18	1.23968e-17
Solyc08g006730.1	NA	NA	0.065069	0.11746	0	2.15646	2.26069	2.7859	39.4625	5.30241	1.33211e-18	1.49443e-17
Solyc06g066680.3	GO:0003735(structural constituent of ribosome);GO:0006412(translation)	NA	0.154865	0.185907	0.089633	1.19038	1.38291	0.924351	8.12641	3.02262	1.48924e-18	1.66909e-17
Solyc06g073090.3	GO:0003735(structural constituent of ribosome);GO:0005840(ribosome);GO:0006412(translation);GO:0009507(chloroplast);GO:0009534(chloroplast thylakoid);GO:0009570(chloroplast stroma);GO:0044238(primary metabolic process)	NA	1.43437	1.96858	1.79657	4.9905	4.79041	4.75243	2.79513	1.48292	2.07875e-18	2.31966e-17
Solyc12g042470.2	GO:1901868(ecgonine methyl ester catabolic process);GO:1901869(ecgonine methyl ester biosynthetic process);GO:1901871(ecgonone methyl ester catabolic process);GO:1901872(ecgonone methyl ester biosynthetic process)	00040(Pentose and glucuronate interconversions);00051(Fructose and mannose metabolism);00052(Galactose metabolism);00561(Glycerolipid metabolism)	0.110406	0.071774	0.187206	1.49755	1.59832	1.59873	12.7092	3.6678	2.91621e-18	3.23542e-17	methylecgonone reductase-like
Solyc04g078910.3	GO:0000103(sulfate assimilation);GO:0005737(cytoplasm);GO:0006457(protein folding);GO:0015035(protein disulfide oxidoreductase activity);GO:0016671(oxidoreductase activity, acting on a sulfur group of donors, disulfide as acceptor);GO:0034599(cellular response to oxidative stress);GO:0045454(cell redox homeostasis);GO:0055114(oxidation-reduction process)	NA	1.18575	0.890501	1.42764	4.34142	3.39166	3.60142	3.23484	1.69369	3.22659e-18	3.57462e-17
Solyc10g074935.1	NA	NA	9.89035	8.59294	11.0126	19.3554	22.4689	22.222	2.17136	1.1186	4.36309e-18	4.81755e-17
Solyc04g050930.3	GO:0005515(protein binding);GO:0006631(fatty acid metabolic process);GO:0009408(response to heat);GO:0009507(chloroplast);GO:0009534(chloroplast thylakoid);GO:0009535(chloroplast thylakoid membrane);GO:0009543(chloroplast thylakoid lumen);GO:0010028(xanthophyll cycle);GO:0015994(chlorophyll metabolic process);GO:0016122(xanthophyll metabolic process);GO:0030095(chloroplast photosystem II);GO:0031…	00906(Carotenoid biosynthesis)	0.332603	0.0696	0.366062	1.96485	2.60326	2.07188	8.64284	3.11151	4.53681e-18	5.00458e-17	violaxanthin de-epoxidase
Solyc04g063350.3	GO:0003863(3-methyl-2-oxobutanoate dehydrogenase (2-methylpropanoyl-transferring) activity);GO:0005739(mitochondrion);GO:0005759(mitochondrial matrix);GO:0009646(response to absence of light);GO:0009744(response to sucrose);GO:0043617(cellular response to sucrose starvation);GO:0046872(metal ion binding);GO:0055114(oxidation-reduction process)	00640(Propanoate metabolism);00280(Valine, leucine and isoleucine degradation)	3.83417	3.50219	4.31001	8.16604	7.95892	7.26719	2.00854	1.00614	6.95166e-18	7.63922e-17	2-oxoisovalerate dehydrogenase subunit alpha 1
Solyc08g076870.1	GO:0003674(molecular_function);GO:0005634(nucleus);GO:0008150(biological_process)	NA	2.53845	2.11924	1.73151	6.34949	6.74627	8.58243	3.39294	1.76254	8.10193e-18	8.88213e-17
Solyc05g012510.3	GO:0005737(cytoplasm);GO:0005980(glycogen catabolic process);GO:0008184(glycogen phosphorylase activity);GO:0030170(pyridoxal phosphate binding)	00500(Starch and sucrose metabolism);04931(Insulin resistance)	0.482446	0.421483	0.882455	4.74346	4.8312	4.0752	7.64105	2.93377	1.34067e-17	1.4539e-16	alpha-1
Solyc05g051060.3	GO:0005634(nucleus);GO:0006355(regulation of transcription, DNA-templated);GO:0044212(transcription regulatory region DNA binding)	03013(RNA transport)	1.81416	1.98063	1.99252	3.82864	4.51919	4.69109	2.25302	1.17186	1.5173e-17	1.6393e-16	uncharacterized protein LOC103984394
Solyc02g065550.3	GO:0015292(uniporter activity)	NA	4.04547	4.32421	5.04318	16.6529	14.2279	14.0122	3.34701	1.74287	1.61819e-17	1.74503e-16
Solyc05g056040.3	GO:0003677(DNA binding);GO:0003700(transcription factor activity, sequence-specific DNA binding);GO:0005634(nucleus);GO:0006351(transcription, DNA-templated);GO:0006355(regulation of transcription, DNA-templated);GO:0009506(plasmodesma);GO:0009734(auxin-activated signaling pathway)	04075(Plant hormone signal transduction)	1.31411	1.28648	2.14008	3.91416	5.36057	4.35511	2.87508	1.5236	2.2035e-17	2.36738e-16	auxin response factor 9-like
Solyc04g074470.1	GO:0003674(molecular_function);GO:0005615(extracellular space);GO:0005618(cell wall);GO:0005794(Golgi apparatus);GO:0005829(cytosol);GO:0008150(biological_process);GO:0009505(plant-type cell wall);GO:0009506(plasmodesma);GO:0009507(chloroplast);GO:0048046(apoplast)	03013(RNA transport)	4.84564	6.30436	7.05505	13.2815	14.0268	13.4185	2.23712	1.16164	2.40551e-17	2.58202e-16	nucleoporin SEH1-like
Solyc12g044240.2	GO:0003777(microtubule motor activity);GO:0005737(cytoplasm);GO:0005875(microtubule associated complex);GO:0007017(microtubule-based process)	NA	3.07003	4.18597	2.50282	8.06267	9.80233	10.8192	2.93931	1.55548	3.17692e-17	3.39425e-16
Solyc05g008090.3	GO:0003674(molecular_function);GO:0005634(nucleus);GO:0005737(cytoplasm);GO:0005874(microtubule);GO:0008150(biological_process)	NA	0.39296	0.47355	0.361611	1.52001	1.29473	1.83754	3.78813	1.92149	3.69188e-17	3.9317e-16
Solyc06g050170.3	GO:0005886(plasma membrane);GO:0015079(potassium ion transmembrane transporter activity)	NA	2.35796	1.89512	2.1374	3.70331	4.63868	4.52052	2.01276	1.00918	7.88269e-17	8.29532e-16
Solyc10g049890.2	GO:0004617(phosphoglycerate dehydrogenase activity);GO:0009070(serine family amino acid biosynthetic process)	01200(Carbon metabolism);01230(Biosynthesis of amino acids);00260(Glycine, serine and threonine metabolism)	1.89902	1.2476	1.74232	4.22923	4.6928	3.74219	2.59038	1.37317	7.93133e-17	8.3427e-16	D-3-phosphoglycerate dehydrogenase 1
Solyc03g118240.3	GO:0005737(cytoplasm);GO:0008757(S-adenosylmethionine-dependent methyltransferase activity);GO:0032259(methylation)	00860(Porphyrin and chlorophyll metabolism)	2.29929	2.54008	1.6023	5.59687	5.81659	5.45248	2.61825	1.38861	8.77932e-17	9.21369e-16	magnesium protoporphyrin IX methyltransferase
Solyc12g006240.2	GO:0003700(transcription factor activity, sequence-specific DNA binding);GO:0005634(nucleus);GO:0006355(regulation of transcription, DNA-templated);GO:0007623(circadian rhythm);GO:0008270(zinc ion binding);GO:0048579(negative regulation of long-day photoperiodism, flowering)	04712(Circadian rhythm - plant)	1.65383	1.67135	1.77051	3.0376	4.6188	4.37063	2.36023	1.23893	1.13651e-16	1.1852e-15	hypothetical protein
Solyc03g044790.3	GO:0016787(hydrolase activity)	00901(Indole alkaloid biosynthesis)	0.545971	1.07856	0.921516	3.62924	4.2413	3.68789	4.53976	2.18262	1.30781e-16	1.36016e-15	hypothetical protein
Solyc08g079190.1	GO:0005576(extracellular region);GO:0006508(proteolysis);GO:0006869(lipid transport);GO:0008233(peptidase activity);GO:0008289(lipid binding);GO:0009535(chloroplast thylakoid membrane)	03010(Ribosome)	4.83699	4.00289	3.28017	14.033	13.7371	11.2263	3.21751	1.68595	1.39176e-16	1.44292e-15	uncharacterized LOC103646289
Solyc08g080380.3	GO:0016020(membrane);GO:0016709(oxidoreductase activity, acting on paired donors, with incorporation or reduction of molecular oxygen, NAD(P)H as one donor, and incorporation of one atom of oxygen);GO:0044550(secondary metabolite biosynthetic process)	00591(Linoleic acid metabolism);00380(Tryptophan metabolism);00232(Caffeine metabolism)	2.34753	1.92644	1.70181	4.39222	4.72111	4.47565	2.27401	1.18524	1.43521e-16	1.4873e-15	geraniol 8-hydroxylase-like
Solyc10g078280.3	GO:0004497(monooxygenase activity);GO:0005506(iron ion binding);GO:0009507(chloroplast);GO:0016705(oxidoreductase activity, acting on paired donors, with incorporation or reduction of molecular oxygen);GO:0019825(oxygen binding);GO:0020037(heme binding);GO:0055114(oxidation-reduction process)	00903(Limonene and pinene degradation);00945(Stilbenoid, diarylheptanoid and gingerol biosynthesis)	0.03631	0.04501	0.037836	0.370044	0.425288	0.26708	8.91614	3.15642	1.69103e-16	1.74848e-15	cytochrome P450 94A2-like
Solyc05g055850.3	NA	NA	2.44653	2.32537	1.46681	5.28999	6.39216	5.92741	2.82263	1.49704	1.72104e-16	1.77792e-15
Solyc12g011040.2	GO:0016165(linoleate 13S-lipoxygenase activity)	00591(Linoleic acid metabolism);00592(alpha-Linolenic acid metabolism)	0.48458	0.375076	0.372614	1.04676	1.50509	1.30077	3.12644	1.64452	1.8811e-16	1.9398e-15	linoleate 13S-lipoxygenase 2-1
Solyc02g086890.3	GO:0003674(molecular_function);GO:0005634(nucleus);GO:0005739(mitochondrion);GO:0008150(biological_process);GO:0009507(chloroplast);GO:0009570(chloroplast stroma);GO:0009941(chloroplast envelope)	00500(Starch and sucrose metabolism)	4.52117	4.27864	3.05835	8.23818	9.69144	9.22292	2.28978	1.19521	1.98062e-16	2.04152e-15	hypothetical protein
Solyc06g076080.2	NA	NA	7.41422	5.67794	5.74994	13.267	15.8917	13.8667	2.28348	1.19123	1.99129e-16	2.05159e-15
Solyc03g026230.1	GO:0006855(drug transmembrane transport);GO:0015238(drug transmembrane transporter activity)	NA	1.17939	1.09972	0.828742	2.83847	3.5269	3.24288	3.09161	1.62836	2.16556e-16	2.22717e-15
Solyc08g080830.3	GO:0004672(protein kinase activity);GO:0004674(protein serine/threonine kinase activity);GO:0005524(ATP binding);GO:0005886(plasma membrane);GO:0006468(protein phosphorylation);GO:0007169(transmembrane receptor protein tyrosine kinase signaling pathway);GO:0016021(integral component of membrane)	04075(Plant hormone signal transduction);04626(Plant-pathogen interaction)	2.8327	2.10011	2.50534	5.14659	5.26055	4.54121	2.00969	1.00697	2.25759e-16	2.31769e-15	BRASSINOSTEROID INSENSITIVE 1-associated receptor kinase 1-like
Solyc03g116480.1	GO:0004842(ubiquitin-protein transferase activity);GO:0019005(SCF ubiquitin ligase complex);GO:0031146(SCF-dependent proteasomal ubiquitin-dependent protein catabolic process)	NA	3.83512	3.33532	3.4345	7.59462	7.60725	7.56067	2.14641	1.10193	3.17737e-16	3.24609e-15
Solyc11g068370.2	GO:0003677(DNA binding);GO:0003700(transcription factor activity, sequence-specific DNA binding);GO:0005634(nucleus);GO:0006351(transcription, DNA-templated);GO:0006355(regulation of transcription, DNA-templated);GO:0043565(sequence-specific DNA binding)	04075(Plant hormone signal transduction)	1.63193	1.99645	2.35166	5.24072	4.92223	4.3523	2.42728	1.27934	3.25981e-16	3.32884e-15	transcription factor HBP-1b(c38)-like
Solyc04g071340.3	GO:0005634(nucleus);GO:0005737(cytoplasm);GO:0005829(cytosol);GO:0005983(starch catabolic process);GO:0005986(sucrose biosynthetic process);GO:0006000(fructose metabolic process);GO:0009737(response to abscisic acid);GO:0009750(response to fructose);GO:0015979(photosynthesis);GO:0016311(dephosphorylation);GO:0030388(fructose 1,6-bisphosphate metabolic process);GO:0042132(fructose 1,6-bisphosphate…	01200(Carbon metabolism);00010(Glycolysis / Gluconeogenesis);00030(Pentose phosphate pathway);00051(Fructose and mannose metabolism);00710(Carbon fixation in photosynthetic organisms)	0.472639	0.724864	0.41134	2.2741	1.93596	1.85922	3.77245	1.9155	3.55528e-16	3.62576e-15	fructose-1
Solyc05g010590.3	GO:0003674(molecular_function);GO:0005634(nucleus);GO:0008150(biological_process);GO:0016021(integral component of membrane)	NA	1.62585	1.40473	1.43725	2.86206	3.26816	2.95134	2.03266	1.02337	3.73593e-16	3.8083e-15
Solyc12g057130.2	GO:0003674(molecular_function);GO:0005634(nucleus);GO:0008150(biological_process)	NA	0.290988	0.369162	0.113004	1.29303	1.42244	1.43827	5.37247	2.42558	3.93611e-16	4.0053e-15
Solyc11g032100.2	GO:0003677(DNA binding);GO:0003700(transcription factor activity, sequence-specific DNA binding);GO:0005634(nucleus);GO:0006351(transcription, DNA-templated);GO:0006355(regulation of transcription, DNA-templated);GO:0009908(flower development);GO:0010228(vegetative to reproductive phase transition of meristem);GO:0040008(regulation of growth);GO:0046983(protein dimerization activity);GO:0048364(r…	NA	1.09408	0.605899	0.840531	3.42429	3.65216	3.36295	4.10917	2.03885	4.52147e-16	4.59285e-15
Solyc05g044490.2	GO:0005524(ATP binding);GO:0005575(cellular_component);GO:0006952(defense response);GO:0043531(ADP binding)	04626(Plant-pathogen interaction)	0.447195	0.681946	0.40839	1.49744	1.57622	1.74242	3.13234	1.64724	5.75474e-16	5.82255e-15	putative late blight resistance protein homolog R1A-10
Solyc11g010700.2	GO:0004674(protein serine/threonine kinase activity);GO:0004842(ubiquitin-protein transferase activity);GO:0005524(ATP binding);GO:0005634(nucleus);GO:0006468(protein phosphorylation);GO:0016301(kinase activity);GO:0016567(protein ubiquitination);GO:0016874(ligase activity)	04626(Plant-pathogen interaction)	0.78833	0.89993	1.07177	2.18444	2.08397	2.24543	2.36006	1.23882	6.74209e-16	6.80663e-15	LRR receptor-like serine/threonine-protein kinase FLS2
Solyc03g119930.1	GO:0005622(intracellular);GO:0005623(cell);GO:0005773(vacuole);GO:0009705(plant-type vacuole membrane);GO:0015098(molybdate ion transmembrane transporter activity);GO:0015116(sulfate transmembrane transporter activity);GO:0015689(molybdate ion transport);GO:0090414(molybdate ion export from vacuole)	NA	2.46268	1.88876	1.50128	4.69091	5.40754	6.01484	2.75312	1.46107	6.76955e-16	6.82838e-15
Solyc12g014360.2	GO:0005794(Golgi apparatus);GO:0016413(O-acetyltransferase activity);GO:0071554(cell wall organization or biogenesis)	NA	0.341702	0.430184	0.245513	1.59835	2.31308	1.50505	5.32385	2.41247	6.77402e-16	6.8299e-15
Solyc12g011350.2	NA	NA	4.68076	5.51169	5.51788	12.4037	10.3006	12.4026	2.23464	1.16004	7.132e-16	7.18144e-15
Solyc02g087870.3	GO:0016021(integral component of membrane);GO:0042626(ATPase activity, coupled to transmembrane movement of substances);GO:0055085(transmembrane transport)	02010(ABC transporters)	2.94434	1.82468	2.7436	5.02152	5.09308	5.18678	2.03676	1.02628	7.76886e-16	7.79552e-15	L04
Solyc06g061030.3	GO:0000156(phosphorelay response regulator activity);GO:0000160(phosphorelay signal transduction system);GO:0003677(DNA binding);GO:0003700(transcription factor activity, sequence-specific DNA binding);GO:0005515(protein binding);GO:0005634(nucleus);GO:0006351(transcription, DNA-templated);GO:0006355(regulation of transcription, DNA-templated);GO:0007623(circadian rhythm)	04075(Plant hormone signal transduction)	0.924645	0.901247	0.880478	2.03119	2.37805	2.29619	2.47765	1.30897	9.64653e-16	9.62943e-15	hypothetical protein
Solyc10g006500.3	GO:0000139(Golgi membrane);GO:0005794(Golgi apparatus);GO:0010413(glucuronoxylan metabolic process);GO:0010417(glucuronoxylan biosynthetic process);GO:0016021(integral component of membrane);GO:0016051(carbohydrate biosynthetic process);GO:0016757(transferase activity, transferring glycosyl groups);GO:0016758(transferase activity, transferring hexosyl groups);GO:0045489(pectin biosynthetic proces…	00500(Starch and sucrose metabolism);00520(Amino sugar and nucleotide sugar metabolism)	0.254743	0.185664	0.28865	0.965304	1.17572	1.65685	5.2093	2.38109	1.42461e-15	1.41718e-14	probable galacturonosyltransferase 12
Solyc08g029050.3	GO:0005515(protein binding);GO:0005634(nucleus);GO:0005829(cytosol);GO:0006351(transcription, DNA-templated);GO:0006355(regulation of transcription, DNA-templated);GO:0010072(primary shoot apical meristem specification)	03008(Ribosome biogenesis in eukaryotes)	1.65294	1.56767	1.74305	3.44181	2.79069	3.75221	2.01156	1.00832	1.5018e-15	1.49333e-14	topless-related protein 4-like
Solyc07g025370.3	GO:0004497(monooxygenase activity)	00905(Brassinosteroid biosynthesis)	2.51208	2.93078	2.26741	6.36189	5.95674	4.80635	2.22106	1.15125	1.54972e-15	1.53767e-14	cytochrome P450 734A1
Solyc05g053100.3	GO:0004148(dihydrolipoyl dehydrogenase activity);GO:0005730(nucleolus);GO:0005739(mitochondrion);GO:0005829(cytosol);GO:0006086(acetyl-CoA biosynthetic process from pyruvate);GO:0009507(chloroplast);GO:0009570(chloroplast stroma);GO:0009941(chloroplast envelope);GO:0045454(cell redox homeostasis);GO:0046685(response to arsenic-containing substance);GO:0050660(flavin adenine dinucleotide binding);…	01200(Carbon metabolism);00010(Glycolysis / Gluconeogenesis);00020(Citrate cycle (TCA cycle));00620(Pyruvate metabolism);00630(Glyoxylate and dicarboxylate metabolism);00640(Propanoate metabolism);00260(Glycine, serine and threonine metabolism);00280(Valine, leucine and isoleucine degradation)	0.739553	0.423826	0.659982	2.22878	2.93417	1.79434	3.81564	1.93193	1.5899e-15	1.57686e-14	dihydrolipoyl dehydrogenase 1
Solyc01g100040.3	GO:0004722(protein serine/threonine phosphatase activity);GO:0005737(cytoplasm);GO:0006470(protein dephosphorylation);GO:0046872(metal ion binding)	04075(Plant hormone signal transduction);04931(Insulin resistance)	1.70301	2.20692	2.22807	4.57434	4.79109	5.4927	2.42067	1.27541	1.62523e-15	1.60983e-14	protein phosphatase 2c
Solyc04g007410.3	GO:0003674(molecular_function);GO:0008150(biological_process);GO:0009507(chloroplast);GO:0016021(integral component of membrane)	NA	0.914694	0.736664	0.5088	3.30977	2.68452	3.34346	4.32272	2.11194	2.1897e-15	2.15417e-14
Solyc07g009500.2	GO:0008061(chitin binding);GO:0045840(positive regulation of mitotic nuclear division)	00520(Amino sugar and nucleotide sugar metabolism)	1.83084	1.47018	3.06631	8.93199	8.0089	7.62544	3.85819	1.94792	3.46551e-15	3.38048e-14	chitinase 1-like
Solyc04g007210.3	GO:0003700(transcription factor activity, sequence-specific DNA binding);GO:0005634(nucleus);GO:0006355(regulation of transcription, DNA-templated);GO:0008270(zinc ion binding);GO:0016020(membrane)	04712(Circadian rhythm - plant)	1.33046	1.71781	1.14387	3.45814	3.04853	3.63877	2.42011	1.27507	3.86608e-15	3.76804e-14	zinc finger protein CONSTANS
Solyc12g042460.2	GO:0005524(ATP binding);GO:0005634(nucleus);GO:0009411(response to UV);GO:0009611(response to wounding);GO:0009620(response to fungus);GO:0009698(phenylpropanoid metabolic process);GO:0016207(4-coumarate-CoA ligase activity)	00360(Phenylalanine metabolism);00130(Ubiquinone and other terpenoid-quinone biosynthesis);00940(Phenylpropanoid biosynthesis)	0.46523	0.400347	0.441209	1.39393	1.62155	2.04609	3.87329	1.95356	3.88505e-15	3.78493e-14	4-coumarate--CoA ligase 2-like
Solyc02g062470.2	GO:0051213(dioxygenase activity)	00941(Flavonoid biosynthesis)	0.552655	0.519016	0.911807	2.71419	3.28142	3.05298	4.56198	2.18966	5.77132e-15	5.56393e-14	flavonol synthase
Solyc02g014430.3	GO:0005337(nucleoside transmembrane transporter activity);GO:0005886(plasma membrane);GO:0015858(nucleoside transport);GO:0015864(pyrimidine nucleoside transport);GO:0016021(integral component of membrane)	NA	2.82977	2.02276	1.58437	5.73135	5.11817	6.16596	2.64343	1.40241	7.09959e-15	6.81036e-14
Solyc03g111935.1	GO:0016020(membrane);GO:0016709(oxidoreductase activity, acting on paired donors, with incorporation or reduction of molecular oxygen, NAD(P)H as one donor, and incorporation of one atom of oxygen);GO:0044550(secondary metabolite biosynthetic process)	00591(Linoleic acid metabolism);00380(Tryptophan metabolism);00232(Caffeine metabolism)	0.602325	0.715452	0.451761	1.70186	1.80921	1.98938	3.10841	1.63618	8.28683e-15	7.92619e-14	cytochrome P450 71A1
Solyc07g043160.2	GO:0009813(flavonoid biosynthetic process);GO:0043231(intracellular membrane-bounded organelle);GO:0052696(flavonoid glucuronidation);GO:0080043(quercetin 3-O-glucosyltransferase activity);GO:0080044(quercetin 7-O-glucosyltransferase activity)	00942(Anthocyanin biosynthesis)	3.26091	2.61561	2.75644	5.4759	6.2949	6.31896	2.09543	1.06725	1.09247e-14	1.03762e-13	anthocyanidin 5
Solyc11g073080.2	GO:0000122(negative regulation of transcription from RNA polymerase II promoter);GO:0005634(nucleus);GO:0006346(methylation-dependent chromatin silencing);GO:0008327(methyl-CpG binding)	NA	4.76334	3.42745	3.29195	7.67788	10.4974	7.92183	2.27272	1.18442	1.22444e-14	1.1582e-13
Solyc02g069450.3	GO:0003674(molecular_function);GO:0009507(chloroplast);GO:0009534(chloroplast thylakoid);GO:0009535(chloroplast thylakoid membrane);GO:0009538(photosystem I reaction center);GO:0009579(thylakoid);GO:0009941(chloroplast envelope);GO:0010287(plastoglobule);GO:0015979(photosynthesis);GO:0016020(membrane);GO:0016021(integral component of membrane)	00195(Photosynthesis)	0.264328	0.432655	0.60405	2.79665	1.80317	2.70425	5.61406	2.48904	1.31647e-14	1.2422e-13	photosystem I reaction center subunit III
Solyc01g057910.3	GO:0003677(DNA binding);GO:0003700(transcription factor activity, sequence-specific DNA binding);GO:0005634(nucleus);GO:0006351(transcription, DNA-templated);GO:0006355(regulation of transcription, DNA-templated);GO:0006952(defense response);GO:0009620(response to fungus);GO:0009651(response to salt stress);GO:0009723(response to ethylene);GO:0009737(response to abscisic acid);GO:0009753(response…	00190(Oxidative phosphorylation);00860(Porphyrin and chlorophyll metabolism)	2.82784	3.27912	3.5153	6.96072	6.13643	8.62217	2.2572	1.17453	1.3465e-14	1.2695e-13	hypothetical protein
Solyc05g005330.3	GO:0005524(ATP binding);GO:0005575(cellular_component);GO:0006952(defense response);GO:0043531(ADP binding)	04626(Plant-pathogen interaction)	0.576034	0.442319	0.539197	0.998646	1.26252	1.28286	2.27539	1.18611	1.46233e-14	1.37758e-13	putative late blight resistance protein homolog R1B-14
Solyc05g013450.3	GO:0006855(drug transmembrane transport);GO:0015238(drug transmembrane transporter activity)	NA	0.907664	0.613273	0.558051	2.05382	2.56509	2.35656	3.35522	1.74641	1.49774e-14	1.40922e-13
Solyc07g045540.3	GO:0004345(glucose-6-phosphate dehydrogenase activity);GO:0005515(protein binding);GO:0006006(glucose metabolic process);GO:0009051(pentose-phosphate shunt, oxidative branch);GO:0009507(chloroplast);GO:0009570(chloroplast stroma);GO:0050661(NADP binding);GO:0055114(oxidation-reduction process)	01200(Carbon metabolism);00030(Pentose phosphate pathway);00480(Glutathione metabolism)	1.32385	1.3441	1.2331	3.71992	3.83855	2.78385	2.65117	1.40663	1.63112e-14	1.53347e-13	glucose-6-phosphate 1-dehydrogenase
Solyc02g087790.2	GO:0004034(aldose 1-epimerase activity);GO:0005737(cytoplasm);GO:0006012(galactose metabolic process);GO:0019318(hexose metabolic process);GO:0030246(carbohydrate binding)	00010(Glycolysis / Gluconeogenesis);00052(Galactose metabolism)	0.100645	0.089247	0.247314	0.739865	1.08756	1.12692	6.75732	2.75645	1.69873e-14	1.59379e-13	aldose 1-epimerase-like
Solyc02g021430.1	GO:0003690(double-stranded DNA binding);GO:0005739(mitochondrion);GO:0006355(regulation of transcription, DNA-templated);GO:0009507(chloroplast)	NA	0.295958	0.584304	0.482809	2.55091	3.383	2.26714	6.01661	2.58895	1.76876e-14	1.65747e-13
Solyc09g072900.3	GO:0005634(nucleus);GO:0005737(cytoplasm);GO:0005829(cytosol);GO:0005886(plasma membrane);GO:0009651(response to salt stress);GO:0016787(hydrolase activity);GO:0048046(apoplast)	NA	4.33167	5.50743	6.95444	13.1338	12.6217	11.6606	2.22801	1.15575	2.26032e-14	2.10529e-13
Solyc07g061800.3	GO:0005773(vacuole);GO:0005774(vacuolar membrane);GO:0008150(biological_process);GO:0009507(chloroplast);GO:0020037(heme binding)	NA	0.607793	0.383135	0.688799	2.70272	3.63684	2.79734	5.43952	2.44348	2.2984e-14	2.13903e-13
Solyc07g049460.3	GO:0005507(copper ion binding);GO:0016722(oxidoreductase activity, oxidizing metal ions)	00053(Ascorbate and aldarate metabolism)	3.68105	2.19181	3.56021	6.58305	7.19363	7.73975	2.28096	1.18964	2.50596e-14	2.32751e-13	L-ascorbate oxidase-like
Solyc07g040740.3	GO:0004144(diacylglycerol O-acyltransferase activity);GO:0005789(endoplasmic reticulum membrane);GO:0009941(chloroplast envelope);GO:0019432(triglyceride biosynthetic process)	00561(Glycerolipid metabolism)	0.984614	1.31211	0.968434	2.6277	2.61557	2.56212	2.39051	1.25732	2.62911e-14	2.43602e-13	diacylglycerol O-acyltransferase 1
Solyc09g008430.3	GO:0005634(nucleus);GO:0008270(zinc ion binding);GO:1902456(regulation of stomatal opening)	04120(Ubiquitin mediated proteolysis)	2.41443	2.53044	1.99535	4.79683	6.16186	5.08649	2.31191	1.20909	3.31724e-14	3.06623e-13	RING finger and CHY zinc finger domain-containing protein 1
Solyc07g045300.3	GO:0003674(molecular_function);GO:0009507(chloroplast);GO:0016021(integral component of membrane)	NA	1.33486	1.35734	1.71437	3.7076	3.44025	4.65213	2.67781	1.42106	4.12379e-14	3.80109e-13
Solyc11g068720.2	GO:0000902(cell morphogenesis)	NA	0.14157	0.177766	0.205156	0.935079	0.801057	1.07263	5.35521	2.42094	4.18233e-14	3.85352e-13
Solyc01g008420.3	GO:0006855(drug transmembrane transport);GO:0015238(drug transmembrane transporter activity)	NA	2.34955	2.70161	1.93475	4.23127	6.04761	6.3779	2.38434	1.25359	4.46682e-14	4.10908e-13
Solyc12g044890.2	GO:0016021(integral component of membrane)	NA	1.38153	1.93205	1.54341	3.42658	3.32885	4.63511	2.34519	1.2297	4.99299e-14	4.58581e-13
Solyc06g005420.1	GO:0000786(nucleosome);GO:0003677(DNA binding);GO:0005634(nucleus);GO:0005774(vacuolar membrane);GO:0005794(Golgi apparatus);GO:0005829(cytosol);GO:0005886(plasma membrane);GO:0009506(plasmodesma);GO:0009507(chloroplast);GO:0046982(protein heterodimerization activity)	NA	26.1617	16.6329	19.0934	38.8676	47.9215	43.854	2.11096	1.0779	5.4061e-14	4.95341e-13
Solyc12g088190.2	GO:0003333(amino acid transmembrane transport);GO:0005886(plasma membrane);GO:0015171(amino acid transmembrane transporter activity)	NA	0.128801	0.315821	0.21284	1.55712	1.5149	1.03157	6.24155	2.6419	5.55506e-14	5.08586e-13
Solyc02g087580.3	GO:0003674(molecular_function);GO:0005634(nucleus);GO:0005773(vacuole);GO:0008150(biological_process)	04141(Protein processing in endoplasmic reticulum);04120(Ubiquitin mediated proteolysis)	0.661237	0.759353	0.618447	1.37846	1.75525	1.94688	2.49166	1.31711	5.75609e-14	5.26782e-13	uncharacterized LOC104446249
Solyc06g008450.3	GO:0006952(defense response)	04626(Plant-pathogen interaction)	0.307836	0.262346	0.171662	0.636438	0.886337	0.811309	3.14633	1.65367	5.9324e-14	5.42488e-13	putative late blight resistance protein homolog R1A-10
Solyc07g054820.3	GO:0003674(molecular_function);GO:0005515(protein binding);GO:0007186(G-protein coupled receptor signaling pathway);GO:0009507(chloroplast);GO:0009527(plastid outer membrane);GO:0009528(plastid inner membrane);GO:0009532(plastid stroma);GO:0009534(chloroplast thylakoid);GO:0009535(chloroplast thylakoid membrane);GO:0009570(chloroplast stroma);GO:0009707(chloroplast outer membrane);GO:0009941(chlo…	NA	7.1092	6.13424	4.62814	12.2969	12.8313	13.2098	2.14519	1.10111	5.98359e-14	5.46952e-13
Solyc04g040120.1	GO:0006636(unsaturated fatty acid biosynthetic process);GO:0016717(oxidoreductase activity, acting on paired donors, with oxidation of a pair of donors resulting in the reduction of molecular oxygen to two molecules of water)	01212(Fatty acid metabolism);01040(Biosynthesis of unsaturated fatty acids)	1.24592	1.27738	1.36427	3.57881	3.67659	3.73694	2.82755	1.49955	5.99564e-14	5.47755e-13	omega-6 fatty acid desaturase
Solyc01g100095.1	GO:0043161(proteasome-mediated ubiquitin-dependent protein catabolic process);GO:0061630(ubiquitin protein ligase activity)	00563(Glycosylphosphatidylinositol(GPI)-anchor biosynthesis)	0	0	0	3.63691	2.63892	4.37168	35491.7	15.1152	6.04481e-14	5.51893e-13	hypothetical protein
Solyc09g098030.3	GO:0016020(membrane);GO:0016709(oxidoreductase activity, acting on paired donors, with incorporation or reduction of molecular oxygen, NAD(P)H as one donor, and incorporation of one atom of oxygen);GO:0044550(secondary metabolite biosynthetic process)	00591(Linoleic acid metabolism);00380(Tryptophan metabolism);00232(Caffeine metabolism)	0.069429	0.251116	0.153688	1.84202	1.95964	2.09812	12.4407	3.63699	7.52021e-14	6.82819e-13	geraniol 8-hydroxylase-like
Solyc04g071615.1	GO:0003924(GTPase activity);GO:0005737(cytoplasm);GO:0006281(DNA repair);GO:0009267(cellular response to starvation);GO:0009986(cell surface);GO:0016887(ATPase activity);GO:0030446(hyphal cell wall);GO:0034599(cellular response to oxidative stress);GO:0036170(filamentous growth of a population of unicellular organisms in response to starvation);GO:0036180(filamentous growth of a population of uni…	NA	1.08525	2.0364	0.646124	13.8111	11.9445	14.8691	10.7821	3.43057	8.40235e-14	7.61419e-13
Solyc10g006900.3	GO:0005515(protein binding);GO:0009507(chloroplast);GO:0009534(chloroplast thylakoid);GO:0009535(chloroplast thylakoid membrane);GO:0009707(chloroplast outer membrane);GO:0009723(response to ethylene);GO:0009941(chloroplast envelope);GO:0015979(photosynthesis);GO:0015995(chlorophyll biosynthetic process);GO:0016020(membrane);GO:0016491(oxidoreductase activity);GO:0016630(protochlorophyllide reduc…	00860(Porphyrin and chlorophyll metabolism)	0.510219	0.749854	0.651328	2.72218	2.13676	2.19616	3.69106	1.88404	8.46027e-14	7.66067e-13	light dependent NADH:protochlorophyllide oxidoreductase 3
Solyc01g110190.3	GO:0003777(microtubule motor activity);GO:0005871(kinesin complex);GO:0007018(microtubule-based movement);GO:0016887(ATPase activity)	04144(Endocytosis)	0.909893	1.0767	0.790661	2.03237	2.24852	1.89909	2.22522	1.15395	9.15484e-14	8.26691e-13	kinesin-1-like protein PSS1
Solyc06g050140.1	NA	NA	13.026	11.3317	10.298	27.3124	26.9445	23.9358	2.25627	1.17394	1.00827e-13	9.07286e-13
Solyc05g018600.3	GO:0005200(structural constituent of cytoskeleton);GO:0005515(protein binding);GO:0005634(nucleus);GO:0005737(cytoplasm);GO:0006338(chromatin remodeling);GO:0006355(regulation of transcription, DNA-templated);GO:0006952(defense response);GO:0007275(multicellular organism development);GO:0008283(cell proliferation);GO:0009266(response to temperature stimulus);GO:0009910(negative regulation of flow…	02010(ABC transporters)	0.399152	0.506025	0.375977	1.08875	1.18072	1.09534	2.62639	1.39308	1.29797e-13	1.16344e-12	hypothetical protein
Solyc10g006800.3	GO:0005249(voltage-gated potassium channel activity);GO:0005887(integral component of plasma membrane);GO:0042391(regulation of membrane potential)	04626(Plant-pathogen interaction)	0	0	0	0.631386	0.670136	0.565106	6222.09	12.6032	1.5877e-13	1.41928e-12	uncharacterized LOC100273558
Solyc09g065750.3	GO:0005506(iron ion binding);GO:0009507(chloroplast);GO:0010223(secondary shoot formation);GO:0016859(cis-trans isomerase activity);GO:1901601(strigolactone biosynthetic process)	00906(Carotenoid biosynthesis)	0.900096	1.91927	1.84938	12.102	8.43513	11.8741	6.94216	2.79538	1.59926e-13	1.42796e-12	beta-carotene isomerase D27
Solyc01g007010.3	GO:0002679(respiratory burst involved in defense response);GO:0004842(ubiquitin-protein transferase activity);GO:0005737(cytoplasm);GO:0005829(cytosol);GO:0006952(defense response);GO:0009414(response to water deprivation);GO:0010200(response to chitin);GO:0016567(protein ubiquitination);GO:0016874(ligase activity);GO:0051865(protein autoubiquitination)	00970(Aminoacyl-tRNA biosynthesis)	1.17161	1.42508	0.922147	2.45364	3.10099	3.95373	2.70213	1.4341	1.80749e-13	1.61015e-12	uncharacterized LOC104440434
Solyc07g054720.2	NA	NA	2.45301	1.27519	1.71507	5.45306	5.79525	5.01472	2.98773	1.57905	1.86118e-13	1.65727e-12
Solyc10g085680.2	GO:0004672(protein kinase activity)	04140(Regulation of autophagy);04931(Insulin resistance)	3.03512	2.1826	2.49812	5.33155	4.52452	5.7515	2.02279	1.01635	1.86182e-13	1.65727e-12	SNF1-related kinase
Solyc08g074960.3	GO:0003674(molecular_function);GO:0008150(biological_process);GO:0016021(integral component of membrane)	NA	1.58703	1.35638	1.7111	3.45804	3.706	2.99821	2.18331	1.12651	2.05722e-13	1.82698e-12
Solyc01g100490.3	GO:0009555(pollen development);GO:0009860(pollen tube growth);GO:0010233(phloem transport);GO:0030410(nicotianamine synthase activity);GO:0030418(nicotianamine biosynthetic process)	NA	0.120493	0.176798	0.072018	1.15924	2.33323	1.2875	12.943	3.6941	2.16205e-13	1.91713e-12
Solyc02g071880.3	GO:0004674(protein serine/threonine kinase activity);GO:0005886(plasma membrane)	04075(Plant hormone signal transduction);04626(Plant-pathogen interaction)	0.299387	0.36831	0.268939	1.06557	0.979173	0.945783	3.19283	1.67484	2.17682e-13	1.92948e-12	BRASSINOSTEROID INSENSITIVE 1-associated receptor kinase 1-like
Solyc04g076780.3	GO:0006857(oligopeptide transport);GO:0015031(protein transport);GO:0015198(oligopeptide transporter activity);GO:0015833(peptide transport);GO:0016020(membrane);GO:0016021(integral component of membrane);GO:0055085(transmembrane transport);GO:0080167(response to karrikin)	00940(Phenylpropanoid biosynthesis)	0.224157	0.153757	0.165024	0.658405	0.668348	0.63474	3.61274	1.85309	3.71794e-13	3.26294e-12	peroxidase 9
Solyc02g091080.2	GO:0006855(drug transmembrane transport);GO:0015238(drug transmembrane transporter activity)	03030(DNA replication);03410(Base excision repair);03420(Nucleotide excision repair);03430(Mismatch repair)	0.317777	0.377706	0.530825	1.30632	1.24814	1.64055	3.42085	1.77436	4.08379e-13	3.57181e-12	DNA ligase 1-like
Solyc12g010940.1	NA	NA	0.800705	1.30271	0.625837	3.87331	3.88119	5.2299	4.7575	2.2502	4.74368e-13	4.12865e-12
Solyc07g005830.3	GO:0003743(translation initiation factor activity);GO:0005618(cell wall);GO:0005737(cytoplasm);GO:0006413(translational initiation);GO:0009507(chloroplast)	NA	3.49562	4.52395	4.02268	7.69173	7.46843	9.08213	2.0131	1.00942	4.90064e-13	4.26204e-12
Solyc04g010055.1	GO:0005739(mitochondrion);GO:0008150(biological_process);GO:0009507(chloroplast)	03018(RNA degradation)	1.2889	1.06601	1.02751	2.92143	2.65573	3.08866	2.56202	1.35728	4.95684e-13	4.30767e-12	putative pentatricopeptide repeat-containing protein At5g59900
Solyc09g007510.2	GO:0004674(protein serine/threonine kinase activity);GO:0005524(ATP binding);GO:0005886(plasma membrane);GO:0006468(protein phosphorylation);GO:0016021(integral component of membrane);GO:0016301(kinase activity);GO:0030246(carbohydrate binding)	04075(Plant hormone signal transduction);04626(Plant-pathogen interaction)	2.02902	1.73999	1.64743	3.72149	3.47537	4.27653	2.11825	1.08288	5.34655e-13	4.63415e-12	hypothetical protein
Solyc10g050325.1	GO:0001077(transcriptional activator activity, RNA polymerase II core promoter proximal region sequence-specific binding);GO:0005634(nucleus);GO:0043565(sequence-specific DNA binding);GO:0045944(positive regulation of transcription from RNA polymerase II promoter)	NA	0	0	0	0.517227	0.414462	0.997299	6429.96	12.6506	5.79555e-13	4.99632e-12
Solyc01g079360.3	GO:0003700(transcription factor activity, sequence-specific DNA binding);GO:0005634(nucleus);GO:0006351(transcription, DNA-templated);GO:0006355(regulation of transcription, DNA-templated);GO:0009555(pollen development);GO:0009793(embryo development ending in seed dormancy);GO:0043565(sequence-specific DNA binding)	04626(Plant-pathogen interaction)	1.23783	1.5634	1.45989	3.93428	4.66489	4.55637	3.08734	1.62636	6.68698e-13	5.73145e-12	WRKY transcription factor 22
Solyc08g074560.3	GO:0004672(protein kinase activity);GO:0005524(ATP binding);GO:0005886(plasma membrane);GO:0006468(protein phosphorylation);GO:0009507(chloroplast);GO:0010287(plastoglobule);GO:0015996(chlorophyll catabolic process);GO:0080183(response to photooxidative stress)	NA	1.13386	1.33485	1.27941	2.22844	3.30359	3.10245	2.30369	1.20394	6.90255e-13	5.90963e-12
Solyc01g087790.2	GO:0004252(serine-type endopeptidase activity);GO:0005618(cell wall)	04144(Endocytosis)	0.356702	0.281779	0.137087	1.308	1.38437	1.00153	4.76284	2.25182	7.05309e-13	6.03405e-12	peptidase
Solyc08g074270.3	GO:0000719(photoreactive repair);GO:0003684(damaged DNA binding);GO:0003904(deoxyribodipyrimidine photo-lyase activity);GO:0003913(DNA photolyase activity);GO:0006281(DNA repair);GO:0018298(protein-chromophore linkage);GO:0045892(negative regulation of transcription, DNA-templated);GO:0050660(flavin adenine dinucleotide binding)	04712(Circadian rhythm - plant)	0.351469	0.193118	0.258864	1.2714	1.04719	1.01146	4.14469	2.05126	7.59435e-13	6.47751e-12	cryptochrome-1
Solyc01g098010.3	GO:0006474(N-terminal protein amino acid acetylation);GO:0008080(N-acetyltransferase activity)	NA	0.341213	0.382343	0.289014	1.19044	1.12471	0.988376	3.26252	1.70599	7.59668e-13	6.47751e-12
Solyc06g053610.3	GO:0003677(DNA binding);GO:0003700(transcription factor activity, sequence-specific DNA binding);GO:0005634(nucleus);GO:0006355(regulation of transcription, DNA-templated);GO:0009651(response to salt stress);GO:0009723(response to ethylene);GO:0009733(response to auxin);GO:0009751(response to salicylic acid);GO:0009753(response to jasmonic acid)	00190(Oxidative phosphorylation);00860(Porphyrin and chlorophyll metabolism)	1.82716	1.73508	2.61462	4.53419	6.48411	5.1027	2.6099	1.38399	8.34926e-13	7.11134e-12	hypothetical protein
Solyc11g071810.2	GO:0003677(DNA binding);GO:0003700(transcription factor activity, sequence-specific DNA binding);GO:0005634(nucleus);GO:0006355(regulation of transcription, DNA-templated);GO:0007275(multicellular organism development);GO:0010158(abaxial cell fate specification);GO:0046872(metal ion binding)	NA	2.85117	5.33312	4.65939	15.1437	18.6406	21.7958	4.32743	2.11351	9.98365e-13	8.46905e-12
Solyc03g007760.3	GO:0005634(nucleus);GO:0008568(microtubule-severing ATPase activity);GO:0031122(cytoplasmic microtubule organization)	03013(RNA transport)	0.672221	0.746668	0.999369	1.63568	2.26359	2.2814	2.55583	1.35379	1.06668e-12	9.04194e-12	elongation factor 1-alpha
Solyc05g005560.4	GO:0004650(polygalacturonase activity);GO:0005576(extracellular region);GO:0005618(cell wall);GO:0008150(biological_process);GO:0048046(apoplast)	NA	0.972422	1.21896	1.31558	2.2923	3.0985	3.10175	2.42162	1.27597	1.08431e-12	9.18462e-12
Solyc04g051690.3	GO:0003700(transcription factor activity, sequence-specific DNA binding);GO:0005634(nucleus);GO:0006351(transcription, DNA-templated);GO:0006355(regulation of transcription, DNA-templated);GO:0009867(jasmonic acid mediated signaling pathway);GO:0043565(sequence-specific DNA binding);GO:0050832(defense response to fungus)	04626(Plant-pathogen interaction)	9.04941	10.5639	9.5772	23.6483	23.9914	17.0552	2.2163	1.14815	1.10973e-12	9.38961e-12	probable WRKY transcription factor 2
Solyc01g105030.3	GO:0009416(response to light stimulus);GO:0009535(chloroplast thylakoid membrane);GO:0009768(photosynthesis, light harvesting in photosystem I);GO:0009941(chloroplast envelope);GO:0010287(plastoglobule);GO:0016168(chlorophyll binding);GO:0031409(pigment binding)	00196(Photosynthesis - antenna proteins)	6.82406	3.98424	4.23327	27.7037	18.6972	29.7913	5.06544	2.34069	1.13211e-12	9.5676e-12	Chlorophyll a-b binding protein CP24 10A, chloroplastic
Solyc12g038427.1	NA	NA	0	0	0	0.960139	1.09752	1.50806	11885.7	13.5369	1.37389e-12	1.15528e-11
Solyc04g064720.3	GO:0000023(maltose metabolic process);GO:0005363(maltose transmembrane transporter activity);GO:0005975(carbohydrate metabolic process);GO:0005983(starch catabolic process);GO:0007154(cell communication);GO:0007275(multicellular organism development);GO:0009507(chloroplast);GO:0009624(response to nematode);GO:0009629(response to gravity);GO:0009706(chloroplast inner membrane);GO:0009941(chloropla…	NA	0.604721	1.28028	1.13902	2.55087	3.18422	3.55983	3.07369	1.61997	1.55001e-12	1.29911e-11
Solyc04g063240.3	GO:0003674(molecular_function);GO:0005739(mitochondrion);GO:0009507(chloroplast);GO:0009658(chloroplast organization)	NA	2.00463	2.20472	1.55196	3.99165	5.15239	5.82154	2.5976	1.37718	1.60074e-12	1.34066e-11
Solyc01g006020.3	GO:0003674(molecular_function);GO:0008150(biological_process);GO:0009507(chloroplast);GO:0009941(chloroplast envelope)	NA	3.04115	4.19582	3.51959	6.59697	8.13463	8.35314	2.14611	1.10172	2.17312e-12	1.80825e-11
Solyc04g005010.3	GO:0003676(nucleic acid binding);GO:0004518(nuclease activity);GO:0004523(RNA-DNA hybrid ribonuclease activity);GO:0005737(cytoplasm);GO:0016740(transferase activity)	NA	2.06563	1.27541	1.3742	3.91938	3.69092	3.79669	2.41917	1.27451	2.30126e-12	1.91143e-11
Solyc07g052400.3	GO:0004970(ionotropic glutamate receptor activity);GO:0005217(intracellular ligand-gated ion channel activity);GO:0005262(calcium channel activity);GO:0005515(protein binding);GO:0005576(extracellular region);GO:0005886(plasma membrane);GO:0006816(calcium ion transport);GO:0006874(cellular calcium ion homeostasis);GO:0008066(glutamate receptor activity);GO:0009416(response to light stimulus);GO:0…	NA	0.549089	0.404786	0.462645	1.13142	1.18341	1.15377	2.44868	1.29201	2.38399e-12	1.97872e-11
Solyc01g049880.3	NA	NA	1.52678	1.18421	0.889771	3.42518	4.45756	4.50231	3.43956	1.78223	2.46521e-12	2.04466e-11
Solyc07g006000.3	GO:0003735(structural constituent of ribosome);GO:0005840(ribosome);GO:0006412(translation);GO:0009507(chloroplast)	03010(Ribosome)	3.37159	2.97839	3.16587	7.23507	6.5688	7.22401	2.20978	1.1439	3.60105e-12	2.95911e-11	50S ribosomal protein L35
Solyc09g009600.2	GO:0003993(acid phosphatase activity);GO:0004722(protein serine/threonine phosphatase activity);GO:0005576(extracellular region);GO:0016311(dephosphorylation);GO:0046872(metal ion binding)	NA	0.023207	0	0	0.29245	0.836025	0.935315	88.9296	6.47459	3.99207e-12	3.27112e-11
Solyc06g072160.3	GO:0004022(alcohol dehydrogenase (NAD) activity);GO:0005737(cytoplasm);GO:0008270(zinc ion binding);GO:0055114(oxidation-reduction process)	00010(Glycolysis / Gluconeogenesis);00071(Fatty acid degradation);00350(Tyrosine metabolism)	1.79314	2.05252	1.76643	4.65164	3.72792	4.66566	2.32449	1.21691	4.0611e-12	3.3265e-11	alcohol dehydrogenase-like 6
Solyc08g079110.3	GO:0003674(molecular_function);GO:0005576(extracellular region);GO:0008150(biological_process);GO:0009507(chloroplast);GO:0009534(chloroplast thylakoid);GO:0009535(chloroplast thylakoid membrane);GO:0009543(chloroplast thylakoid lumen);GO:0009579(thylakoid)	NA	3.31192	3.73674	3.43464	5.92774	7.77729	7.48778	2.02158	1.01548	4.31752e-12	3.53047e-11
Solyc02g085360.3	GO:0004497(monooxygenase activity);GO:0005783(endoplasmic reticulum);GO:0007275(multicellular organism development);GO:0010268(brassinosteroid homeostasis);GO:0016125(sterol metabolic process);GO:0016132(brassinosteroid biosynthetic process)	00905(Brassinosteroid biosynthesis)	0.263151	0.470226	0.403926	1.45675	1.29728	1.83125	4.03171	2.01139	5.47609e-12	4.45866e-11	cytochrome P450 90B1-like
Solyc01g097910.2	GO:0000062(fatty-acyl-CoA binding);GO:0003995(acyl-CoA dehydrogenase activity);GO:0005777(peroxisome);GO:0009055(electron carrier activity);GO:0033539(fatty acid beta-oxidation using acyl-CoA dehydrogenase);GO:0050660(flavin adenine dinucleotide binding);GO:0052890(oxidoreductase activity, acting on the CH-CH group of donors, with a flavin as acceptor);GO:0055088(lipid homeostasis)	NA	3.26681	3.757	3.46022	7.38681	6.3353	7.82449	2.05518	1.03927	5.74714e-12	4.66947e-11
Solyc01g009080.3	GO:0008150(biological_process);GO:0009507(chloroplast);GO:0009535(chloroplast thylakoid membrane);GO:0009570(chloroplast stroma)	00520(Amino sugar and nucleotide sugar metabolism)	0.736858	0.730248	0.892412	3.19588	2.63467	3.72273	4.04883	2.0175	5.89527e-12	4.78647e-11	NADH:cytochrome B5 reductase 1
Solyc03g115870.3	GO:0000103(sulfate assimilation);GO:0006457(protein folding);GO:0009507(chloroplast);GO:0015035(protein disulfide oxidoreductase activity);GO:0016671(oxidoreductase activity, acting on a sulfur group of donors, disulfide as acceptor);GO:0034599(cellular response to oxidative stress);GO:0045454(cell redox homeostasis);GO:0055114(oxidation-reduction process)	04120(Ubiquitin mediated proteolysis);03420(Nucleotide excision repair)	0.918512	1.13484	1.31124	2.06493	2.52281	2.40733	2.07903	1.05591	7.6141e-12	6.13885e-11	putative UV-damaged DNA binding factor (ISS)
Solyc12g014140.2	GO:0003677(DNA binding);GO:0003700(transcription factor activity, sequence-specific DNA binding);GO:0005515(protein binding);GO:0005634(nucleus);GO:0006351(transcription, DNA-templated);GO:0006355(regulation of transcription, DNA-templated);GO:0009793(embryo development ending in seed dormancy);GO:0009965(leaf morphogenesis);GO:0030154(cell differentiation);GO:0045962(positive regulation of devel…	NA	0.024795	0.016103	0.034756	0.601978	0.847456	0.380432	24.1873	4.59618	7.76302e-12	6.25237e-11
Solyc12g005300.2	GO:0009507(chloroplast);GO:0015996(chlorophyll catabolic process);GO:0031969(chloroplast membrane);GO:0047746(chlorophyllase activity)	00860(Porphyrin and chlorophyll metabolism)	0.188543	0.311952	0.118238	1.42203	1.171	1.21016	6.14673	2.61982	8.43096e-12	6.77851e-11	chlorophyllase-2
Solyc05g050280.3	GO:0009416(response to light stimulus);GO:0009733(response to auxin)	04075(Plant hormone signal transduction)	1.21286	0.706337	1.2487	2.19932	3.26487	3.03026	2.68142	1.423	8.6575e-12	6.95097e-11	probable indole-3-acetic acid-amido synthetase GH3.5
Solyc05g026550.3	GO:0006810(transport);GO:0009507(chloroplast);GO:0009535(chloroplast thylakoid membrane);GO:0009773(photosynthetic electron transport in photosystem I);GO:0010258(NADH dehydrogenase complex (plastoquinone) assembly);GO:0010598(NAD(P)H dehydrogenase complex (plastoquinone));GO:0016021(integral component of membrane);GO:0016655(oxidoreductase activity, acting on NAD(P)H, quinone or similar compound…	NA	0.903432	0.848472	1.20923	3.37595	4.24108	2.85948	3.538	1.82293	8.8822e-12	7.12643e-11
Solyc05g055550.3	GO:0003674(molecular_function);GO:0009507(chloroplast);GO:0009555(pollen development)	NA	0.963602	1.20672	0.631607	3.85085	3.41629	3.10461	3.70164	1.88817	9.2149e-12	7.3831e-11
Solyc12g015630.2	GO:0005739(mitochondrion);GO:0016021(integral component of membrane)	NA	0.392319	0.107001	0.220494	2.37768	2.24648	2.60405	10.0418	3.32794	1.25464e-11	9.96937e-11
Solyc08g066770.3	GO:0007165(signal transduction);GO:0016020(membrane)	NA	0.240886	0.119861	0.374406	1.28479	1.23321	1.04936	4.85255	2.27874	1.39278e-11	1.10405e-10
Solyc03g083560.1	GO:0003674(molecular_function);GO:0005576(extracellular region);GO:0005615(extracellular space);GO:0009505(plant-type cell wall);GO:0009506(plasmodesma);GO:0048046(apoplast);GO:0080167(response to karrikin)	NA	0.658416	0.464778	1.05192	2.625	3.2392	2.94145	4.04836	2.01734	1.43381e-11	1.13578e-10
Solyc05g050710.3	GO:0004607(phosphatidylcholine-sterol O-acyltransferase activity);GO:0005576(extracellular region);GO:0005773(vacuole);GO:0005774(vacuolar membrane);GO:0006629(lipid metabolic process);GO:0008374(O-acyltransferase activity);GO:0016021(integral component of membrane)	00564(Glycerophospholipid metabolism)	0.319132	0.20932	0.429158	1.43568	3.02456	1.38861	6.10776	2.61064	1.4737e-11	1.16579e-10	lecithin-cholesterol acyltransferase-like 1
Solyc02g066920.3	GO:0003674(molecular_function);GO:0005634(nucleus);GO:0009507(chloroplast);GO:0009570(chloroplast stroma);GO:0010275(NAD(P)H dehydrogenase complex assembly);GO:0010598(NAD(P)H dehydrogenase complex (plastoquinone));GO:0016020(membrane)	00564(Glycerophospholipid metabolism)	0	0	0	1.29604	1.23323	0.856827	11287	13.4624	1.56886e-11	1.23894e-10	glycerophosphodiester phosphodiesterase GDPD6
Solyc07g065500.2	GO:0003700(transcription factor activity, sequence-specific DNA binding);GO:0005634(nucleus);GO:0006351(transcription, DNA-templated);GO:0006355(regulation of transcription, DNA-templated);GO:0043565(sequence-specific DNA binding);GO:0046982(protein heterodimerization activity)	00230(Purine metabolism);00240(Pyrimidine metabolism);03030(DNA replication);03410(Base excision repair);03420(Nucleotide excision repair)	0.130556	0.182021	0.286136	1.41112	1.16944	1.8563	7.41066	2.8896	1.61099e-11	1.27135e-10	hypothetical protein
Solyc10g078920.2	GO:0000103(sulfate assimilation);GO:0005737(cytoplasm);GO:0006457(protein folding);GO:0015035(protein disulfide oxidoreductase activity);GO:0016671(oxidoreductase activity, acting on a sulfur group of donors, disulfide as acceptor);GO:0034599(cellular response to oxidative stress);GO:0045454(cell redox homeostasis);GO:0055114(oxidation-reduction process)	NA	0.948729	0.795793	0.773525	2.71684	2.75063	3.83411	3.69397	1.88517	1.818e-11	1.43129e-10
Solyc05g005790.3	GO:0043161(proteasome-mediated ubiquitin-dependent protein catabolic process);GO:0061630(ubiquitin protein ligase activity)	NA	1.96888	1.79409	2.25634	4.00729	4.06834	3.96484	2.00031	1.00022	1.89463e-11	1.48857e-10
Solyc11g013890.1	GO:0004842(ubiquitin-protein transferase activity);GO:0019005(SCF ubiquitin ligase complex);GO:0031146(SCF-dependent proteasomal ubiquitin-dependent protein catabolic process)	NA	0.104893	0.135962	0.075837	1.18124	0.883294	1.1047	10.0073	3.32298	1.92701e-11	1.51247e-10
Solyc11g020330.1	GO:0003674(molecular_function);GO:0005783(endoplasmic reticulum);GO:0009408(response to heat);GO:0009507(chloroplast)	04141(Protein processing in endoplasmic reticulum)	6.87586	5.62012	9.39853	14.5872	18.5024	15.7209	2.22935	1.15662	2.62895e-11	2.04534e-10	small heat shock protein
Solyc05g052840.1	GO:0005737(cytoplasm);GO:0006457(protein folding);GO:0007021(tubulin complex assembly)	NA	2.9807	4.47167	2.81794	6.56291	8.17341	9.79641	2.3887	1.25623	2.72873e-11	2.12083e-10
Solyc04g005570.3	GO:0005576(extracellular region);GO:0005789(endoplasmic reticulum membrane);GO:0006886(intracellular protein transport);GO:0008320(protein transmembrane transporter activity);GO:0015031(protein transport);GO:0016020(membrane);GO:0016021(integral component of membrane);GO:0016192(vesicle-mediated transport);GO:0032580(Golgi cisterna membrane);GO:0033116(endoplasmic reticulum-Golgi intermediate com…	NA	3.23938	2.49586	2.48362	6.30495	6.57409	5.49199	2.23523	1.16042	2.81394e-11	2.18558e-10
Solyc10g085310.1	GO:0004864(protein phosphatase inhibitor activity);GO:0004872(receptor activity);GO:0005634(nucleus);GO:0005737(cytoplasm);GO:0009738(abscisic acid-activated signaling pathway);GO:0010427(abscisic acid binding);GO:0080163(regulation of protein serine/threonine phosphatase activity)	04075(Plant hormone signal transduction)	0.378986	0.38494	0.273249	1.51813	3.07864	2.95838	7.28435	2.8648	3.10733e-11	2.41022e-10	abscisic acid receptor PYL4
Solyc03g006770.3	GO:0004674(protein serine/threonine kinase activity);GO:0005886(plasma membrane);GO:0006468(protein phosphorylation);GO:0006952(defense response);GO:0009506(plasmodesma);GO:0031625(ubiquitin protein ligase binding)	00520(Amino sugar and nucleotide sugar metabolism)	0.2777	0.18087	0.143423	0.677433	0.627324	0.811298	3.51508	1.81356	3.87312e-11	2.99215e-10	G-type lectin S-receptor-like serine/threonine-protein kinase CES101
Solyc01g008790.3	GO:0005576(extracellular region);GO:0005886(plasma membrane);GO:0008152(metabolic process);GO:0016788(hydrolase activity, acting on ester bonds)	00562(Inositol phosphate metabolism);00564(Glycerophospholipid metabolism);00565(Ether lipid metabolism)	0.157244	0.171162	0.188874	0.680637	0.52416	0.506538	3.30833	1.7261	4.02465e-11	3.10817e-10	non-specific phospholipase C2
Solyc05g032660.3	GO:0010304(PSII associated light-harvesting complex II catabolic process);GO:0015996(chlorophyll catabolic process);GO:0034256(chlorophyll(ide) b reductase activity)	00860(Porphyrin and chlorophyll metabolism)	2.55252	1.9884	3.18567	6.00226	5.47513	5.78339	2.23395	1.1596	4.14517e-11	3.19911e-10	chlorophyll(ide) b reductase NOL
Solyc03g093460.3	GO:0004672(protein kinase activity);GO:0005524(ATP binding);GO:0005886(plasma membrane);GO:0006468(protein phosphorylation);GO:0016021(integral component of membrane);GO:0016301(kinase activity);GO:0016310(phosphorylation)	04626(Plant-pathogen interaction)	0.142867	0.093527	0.039351	0.588283	0.921274	0.59114	7.61826	2.92946	4.82266e-11	3.70834e-10	LRR receptor-like serine/threonine-protein kinase FLS2
Solyc09g074280.1	GO:0003723(RNA binding)	04144(Endocytosis)	1.61185	2.07314	1.93759	3.95823	3.83993	5.32317	2.33369	1.22261	4.89686e-11	3.76164e-10	ARF-GAP domain 1 isoform 1
Solyc08g007420.3	GO:0004457(lactate dehydrogenase activity);GO:0004459(L-lactate dehydrogenase activity);GO:0005737(cytoplasm);GO:0005829(cytosol);GO:0005886(plasma membrane);GO:0005975(carbohydrate metabolic process);GO:0009651(response to salt stress);GO:0009737(response to abscisic acid);GO:0019752(carboxylic acid metabolic process);GO:0055114(oxidation-reduction process)	00010(Glycolysis / Gluconeogenesis);00620(Pyruvate metabolism);00640(Propanoate metabolism);00270(Cysteine and methionine metabolism)	3.641	5.24012	4.58911	7.41038	10.2377	9.48325	2.01417	1.01018	6.15301e-11	4.69691e-10	lactate dehydrogenase 1
Solyc05g024430.3	GO:0003674(molecular_function);GO:0008150(biological_process);GO:0009507(chloroplast);GO:0009534(chloroplast thylakoid);GO:0016021(integral component of membrane)	NA	1.20363	2.03019	1.01572	4.63192	4.47326	6.53686	3.68087	1.88005	7.68193e-11	5.82742e-10
Solyc07g043120.2	GO:0009813(flavonoid biosynthetic process);GO:0043231(intracellular membrane-bounded organelle);GO:0052696(flavonoid glucuronidation);GO:0080043(quercetin 3-O-glucosyltransferase activity);GO:0080044(quercetin 7-O-glucosyltransferase activity)	00942(Anthocyanin biosynthesis)	0.226142	0.398408	0.273919	0.827944	1.18823	1.22882	3.6117	1.85268	7.71872e-11	5.8534e-10	anthocyanidin 5
Solyc02g080530.3	GO:0004601(peroxidase activity);GO:0009505(plant-type cell wall);GO:0009664(plant-type cell wall organization)	00940(Phenylpropanoid biosynthesis)	0.809068	1.35672	1.02976	3.22115	2.90366	2.8878	2.82036	1.49588	8.03638e-11	6.08631e-10	peroxidase 42-like
Solyc05g052100.3	GO:0004352(glutamate dehydrogenase (NAD+) activity);GO:0004353(glutamate dehydrogenase [NAD(P)+] activity);GO:0005507(copper ion binding);GO:0005524(ATP binding);GO:0005737(cytoplasm);GO:0005739(mitochondrion);GO:0005774(vacuolar membrane);GO:0005794(Golgi apparatus);GO:0006520(cellular amino acid metabolic process);GO:0008270(zinc ion binding);GO:0009651(response to salt stress);GO:0016491(oxido…	01200(Carbon metabolism);00910(Nitrogen metabolism);00250(Alanine, aspartate and glutamate metabolism);00220(Arginine biosynthesis);00471(D-Glutamine and D-glutamate)	0.701919	0.741113	0.76118	1.36059	1.688	1.42734	2.03063	1.02192	8.19475e-11	6.19812e-10	glutamate dehydrogenase A-like
Solyc00g136260.1	GO:0043161(proteasome-mediated ubiquitin-dependent protein catabolic process);GO:0061630(ubiquitin protein ligase activity)	NA	2.93808	4.51971	4.50756	9.37373	14.3414	10.486	2.85834	1.51518	8.3301e-11	6.29637e-10
Solyc05g007780.3	GO:0005509(calcium ion binding);GO:0006810(transport);GO:0009344(nitrite reductase complex [NAD(P)H]);GO:0009507(chloroplast);GO:0009534(chloroplast thylakoid);GO:0009535(chloroplast thylakoid membrane);GO:0009543(chloroplast thylakoid lumen);GO:0009654(photosystem II oxygen evolving complex);GO:0009767(photosynthetic electron transport chain);GO:0019898(extrinsic component of membrane);GO:003009…	00195(Photosynthesis)	0.19553	0.224687	0.161583	0.920701	2.18329	1.34851	7.65297	2.93602	9.3299e-11	7.0222e-10	photosynthetic NDH subunit of lumenal location 2
Solyc10g074920.2	GO:0016985(mannan endo-1,4-beta-mannosidase activity);GO:0046355(mannan catabolic process)	00051(Fructose and mannose metabolism)	0.878198	0.822159	1.29855	2.12531	2.02604	2.14006	2.0979	1.06895	9.38206e-11	7.05916e-10	mannan endo-1
Solyc02g014830.3	GO:0004185(serine-type carboxypeptidase activity);GO:0005773(vacuole);GO:0051603(proteolysis involved in cellular protein catabolic process)	00460(Cyanoamino acid metabolism)	0.307161	0.203974	0.420717	1.20093	1.4733	1.28074	4.2442	2.08549	9.99514e-11	7.50334e-10	P-(S)-hydroxymandelonitrile lyase-like
Solyc01g090790.3	GO:0003677(DNA binding);GO:0003700(transcription factor activity, sequence-specific DNA binding);GO:0005634(nucleus);GO:0006351(transcription, DNA-templated);GO:0006355(regulation of transcription, DNA-templated);GO:0009506(plasmodesma);GO:0009567(double fertilization forming a zygote and endosperm);GO:0046983(protein dimerization activity)	04075(Plant hormone signal transduction);04712(Circadian rhythm - plant)	0.235	0.276318	0.106053	1.25179	1.22071	0.818831	5.33122	2.41446	1.05037e-10	7.86566e-10	hypothetical protein
Solyc11g072130.2	GO:0051213(dioxygenase activity)	00941(Flavonoid biosynthesis)	1.34446	1.39998	1.51197	2.0248	3.82267	3.65061	2.23148	1.158	1.0505e-10	7.86566e-10	flavonol synthase/flavanone 3-hydroxylase
Solyc09g008750.1	NA	NA	0.36408	0.616204	0.780269	2.46832	2.90121	4.64889	5.6905	2.50855	1.05521e-10	7.89836e-10
Solyc09g065180.3	GO:0003729(mRNA binding);GO:0003824(catalytic activity);GO:0005515(protein binding);GO:0006364(rRNA processing);GO:0008266(poly(U) RNA binding);GO:0009507(chloroplast);GO:0009534(chloroplast thylakoid);GO:0009570(chloroplast stroma);GO:0009579(thylakoid);GO:0009735(response to cytokinin);GO:0009941(chloroplast envelope);GO:0010287(plastoglobule);GO:0019843(rRNA binding);GO:0032544(plastid transla…	NA	0.959753	0.564365	0.496668	1.99929	2.39862	2.5765	3.45134	1.78715	1.09879e-10	8.21653e-10
Solyc04g078195.1	GO:0003674(molecular_function);GO:0005576(extracellular region);GO:0009739(response to gibberellin);GO:0009740(gibberellic acid mediated signaling pathway)	00563(Glycosylphosphatidylinositol(GPI)-anchor biosynthesis)	0.175454	0.109608	0.13903	0.623712	0.477369	0.85924	4.6224	2.20864	1.20324e-10	8.97146e-10	uncharacterized LOC104608881
Solyc02g020940.3	GO:0005737(cytoplasm);GO:0005829(cytosol);GO:0006006(glucose metabolic process);GO:0006096(glycolytic process);GO:0009507(chloroplast);GO:0009570(chloroplast stroma);GO:0009941(chloroplast envelope);GO:0016020(membrane);GO:0016620(oxidoreductase activity, acting on the aldehyde or oxo group of donors, NAD or NADP as acceptor);GO:0019253(reductive pentose-phosphate cycle);GO:0047100(glyceraldehyde…	01200(Carbon metabolism);00710(Carbon fixation in photosynthetic organisms)	0.654817	0.291352	0.459485	1.64114	1.78225	2.09552	3.92623	1.97314	1.22209e-10	9.09737e-10	glyceraldehyde-3-phosphate dehydrogenase A
Solyc04g008450.3	GO:0015079(potassium ion transmembrane transporter activity);GO:0016020(membrane)	NA	0.988733	1.18041	0.434827	3.57425	3.42501	3.56139	4.0556	2.01992	1.23998e-10	9.22455e-10
Solyc11g073160.2	GO:0003935(GTP cyclohydrolase II activity);GO:0005525(GTP binding);GO:0008686(3,4-dihydroxy-2-butanone-4-phosphate synthase activity);GO:0009231(riboflavin biosynthetic process);GO:0009507(chloroplast);GO:0009570(chloroplast stroma);GO:0016020(membrane);GO:0046872(metal ion binding)	00740(Riboflavin metabolism)	1.40759	0.879813	0.669605	2.38702	4.12976	2.74198	3.13113	1.64668	1.29132e-10	9.59225e-10	monofunctional riboflavin biosynthesis protein RIBA 3
Solyc04g076660.3	GO:0005576(extracellular region);GO:0005975(carbohydrate metabolic process);GO:0016829(lyase activity);GO:0030246(carbohydrate binding)	NA	0.448754	0.329649	0.562811	1.0244	1.11892	1.57642	2.77342	1.47167	1.30553e-10	9.69345e-10
Solyc03g116220.1	NA	NA	0.88958	1.29264	1.2429	7.97219	7.70913	8.59924	7.08895	2.82557	1.42304e-10	1.05355e-09
Solyc02g089250.3	GO:0003674(molecular_function);GO:0008150(biological_process);GO:0016021(integral component of membrane)	00900(Terpenoid backbone biosynthesis)	0	0	0	0.148655	0.440157	0.721418	4367.43	12.0926	1.43993e-10	1.06572e-09	isoprenylcysteine alpha-carbonyl methylesterase ICME-like
Solyc04g081755.1	GO:0005576(extracellular region);GO:0016042(lipid catabolic process);GO:0016298(lipase activity);GO:0016746(transferase activity, transferring acyl groups);GO:0019953(sexual reproduction);GO:0052689(carboxylic ester hydrolase activity)	00561(Glycerolipid metabolism)	0.196065	0.149471	0.345551	0.771472	0.669816	1.0122	3.55019	1.82789	1.4471e-10	1.07068e-09	hypothetical protein
Solyc04g070980.3	GO:0016871(cycloartenol synthase activity);GO:0019745(pentacyclic triterpenoid biosynthetic process)	00100(Steroid biosynthesis)	1.14246	1.16043	1.56845	4.49621	5.3282	3.30301	3.39092	1.76168	1.47335e-10	1.08871e-09	cycloartenol synthase
Solyc05g009300.1	NA	NA	3.07224	3.53146	3.54174	7.44124	8.0866	11.2001	2.63448	1.39752	1.52117e-10	1.12224e-09
Solyc05g054010.3	GO:0005524(ATP binding);GO:0006952(defense response);GO:0009506(plasmodesma);GO:0043531(ADP binding)	04626(Plant-pathogen interaction)	0.506046	0.852559	0.619463	1.35293	1.85113	1.61611	2.4368	1.28499	1.55522e-10	1.14663e-09	putative late blight resistance protein homolog R1B-16
Solyc07g008540.3	GO:0005622(intracellular);GO:0005623(cell);GO:0005634(nucleus);GO:0006355(regulation of transcription, DNA-templated);GO:0009507(chloroplast);GO:0045036(protein targeting to chloroplast)	04712(Circadian rhythm - plant)	0.464859	0.388174	0.304811	1.19166	1.35362	1.20634	3.24018	1.69607	1.57526e-10	1.16104e-09	two-component response regulator-like PRR37
Solyc01g094160.1	NA	NA	1.21925	0.88878	0.962877	4.45192	4.06938	5.19335	4.466	2.15898	1.59018e-10	1.17166e-09
Solyc11g071460.2	GO:0005737(cytoplasm);GO:0009505(plant-type cell wall);GO:0016491(oxidoreductase activity)	00902(Monoterpenoid biosynthesis)	1.57482	1.26808	1.66051	3.85416	2.91589	3.81027	2.3494	1.23229	1.64716e-10	1.21249e-09	short-chain dehydrogenase/reductase 2b
Solyc02g070790.3	GO:0004312(fatty acid synthase activity);GO:0004315(3-oxoacyl-[acyl-carrier-protein] synthase activity);GO:0006633(fatty acid biosynthetic process);GO:0006636(unsaturated fatty acid biosynthetic process);GO:0009507(chloroplast);GO:0009536(plastid);GO:0009570(chloroplast stroma);GO:0009631(cold acclimation);GO:0009793(embryo development ending in seed dormancy)	01212(Fatty acid metabolism);00061(Fatty acid biosynthesis);00780(Biotin metabolism)	1.7835	1.57113	1.6566	3.1038	3.28426	4.3562	2.14404	1.10033	2.02259e-10	1.48082e-09	3-oxoacyl-[acyl-carrier-protein] synthase I
Solyc10g079410.2	GO:0016787(hydrolase activity)	00100(Steroid biosynthesis);00561(Glycerolipid metabolism);00564(Glycerophospholipid metabolism);00565(Ether lipid metabolism);00590(Arachidonic acid metabolism);00591(Linoleic acid metabolism);00592(alpha-Linolenic acid metabolism)	0.009237	0	0.004072	0.124043	0.25272	0.313058	51.8312	5.69575	2.14883e-10	1.56927e-09	triacylglycerol lipase SDP1-like
Solyc01g106570.3	GO:0005886(plasma membrane);GO:0008150(biological_process);GO:0016021(integral component of membrane)	04144(Endocytosis)	2.48	3.83061	2.52025	5.94975	6.38318	5.48251	2.01741	1.0125	2.20939e-10	1.61196e-09	hypothetical protein
Solyc04g009550.3	GO:0000226(microtubule cytoskeleton organization);GO:0000913(preprophase band assembly);GO:0005515(protein binding);GO:0005634(nucleus);GO:0005737(cytoplasm);GO:0005886(plasma membrane);GO:0005938(cell cortex);GO:0009574(preprophase band);GO:0030863(cortical cytoskeleton);GO:0030865(cortical cytoskeleton organization);GO:0030981(cortical microtubule cytoskeleton)	NA	1.77975	1.90267	1.99888	3.94349	3.60434	4.47618	2.11642	1.08162	2.43437e-10	1.76996e-09
Solyc07g008130.3	GO:0046658(anchored component of plasma membrane)	NA	0	0	0	0.64524	0.512025	0.460145	5391.37	12.3964	2.71327e-10	1.96902e-09
Solyc09g083190.3	GO:0003674(molecular_function);GO:0006810(transport);GO:0006979(response to oxidative stress);GO:0009507(chloroplast);GO:0009535(chloroplast thylakoid membrane);GO:0016021(integral component of membrane);GO:0031969(chloroplast membrane)	NA	0.034093	0	0.036182	0.52102	0.803666	1.4957	40.1336	5.32674	3.12524e-10	2.25382e-09
Solyc00g005840.3	GO:0000103(sulfate assimilation);GO:0006457(protein folding);GO:0009507(chloroplast);GO:0015035(protein disulfide oxidoreductase activity);GO:0016671(oxidoreductase activity, acting on a sulfur group of donors, disulfide as acceptor);GO:0034599(cellular response to oxidative stress);GO:0045454(cell redox homeostasis);GO:0055114(oxidation-reduction process)	04120(Ubiquitin mediated proteolysis);03420(Nucleotide excision repair)	2.04333	1.60191	1.72155	3.48136	4.49055	3.78963	2.19154	1.13194	3.13879e-10	2.26289e-09	putative UV-damaged DNA binding factor (ISS)
Solyc09g063150.3	GO:0004364(glutathione transferase activity);GO:0005737(cytoplasm);GO:0006749(glutathione metabolic process);GO:0009407(toxin catabolic process)	00480(Glutathione metabolism)	2.82926	2.21483	2.32364	5.13351	6.74116	4.91871	2.27932	1.1886	3.44806e-10	2.47967e-09	probable glutathione S-transferase
Solyc04g008730.3	GO:0009505(plant-type cell wall)	00052(Galactose metabolism);00561(Glycerolipid metabolism);00600(Sphingolipid metabolism);00603(Glycosphingolipid biosynthesis - globo series)	1.79949	2.22018	1.29373	3.27371	4.04804	4.54024	2.23247	1.15864	3.46337e-10	2.48912e-09	alpha-galactosidase
Solyc04g011900.3	GO:0009507(chloroplast);GO:0009534(chloroplast thylakoid);GO:0016021(integral component of membrane)	04626(Plant-pathogen interaction)	0.217318	0.156013	0.07524	0.628345	0.988501	0.581897	4.90166	2.29327	3.56912e-10	2.56193e-09	putative late blight resistance protein homolog R1A-10
Solyc05g026570.3	NA	NA	0.055258	0	0.025715	1.12659	1.17572	1.50205	46.9831	5.55407	3.65262e-10	2.61862e-09
Solyc12g015770.2	GO:0000139(Golgi membrane);GO:0000271(polysaccharide biosynthetic process);GO:0005783(endoplasmic reticulum);GO:0005789(endoplasmic reticulum membrane);GO:0005794(Golgi apparatus);GO:0005886(plasma membrane);GO:0009832(plant-type cell wall biogenesis);GO:0016021(integral component of membrane);GO:0016757(transferase activity, transferring glycosyl groups);GO:0016759(cellulose synthase activity);G…	00500(Starch and sucrose metabolism);00520(Amino sugar and nucleotide sugar metabolism)	1.46445	1.20521	1.04785	2.42915	2.73268	2.51182	2.06419	1.04558	4.16004e-10	2.97041e-09	probable mixed-linked glucan synthase 8
Solyc04g011390.1	GO:0000786(nucleosome);GO:0003677(DNA binding);GO:0005634(nucleus);GO:0005774(vacuolar membrane);GO:0005794(Golgi apparatus);GO:0005829(cytosol);GO:0005886(plasma membrane);GO:0009506(plasmodesma);GO:0009507(chloroplast);GO:0046982(protein heterodimerization activity)	NA	12.8993	21.1198	15.7059	34.1401	33.1837	32.5323	2.00817	1.00588	4.28075e-10	3.05283e-09
Solyc06g064860.2	GO:0005525(GTP binding);GO:0005739(mitochondrion);GO:0009617(response to bacterium)	NA	0	0	0	0.838515	0.650624	0.604978	6980.39	12.7691	4.29393e-10	3.06034e-09
Solyc05g010340.3	GO:0004849(uridine kinase activity);GO:0005829(cytosol);GO:0006206(pyrimidine nucleobase metabolic process);GO:0043097(pyrimidine nucleoside salvage)	00240(Pyrimidine metabolism)	1.34329	1.47396	1.29551	2.35812	3.37313	2.51747	2.00564	1.00406	4.39233e-10	3.12854e-09	uridine kinase-like protein 1
Solyc01g008497.1	GO:0005886(plasma membrane)	00520(Amino sugar and nucleotide sugar metabolism)	0.974232	0.676029	0.599416	1.46732	1.83078	1.54942	2.15476	1.10753	4.52721e-10	3.22262e-09	cysteine-rich receptor-like protein kinase 15
Solyc11g020100.2	GO:0005524(ATP binding);GO:0005634(nucleus);GO:0005737(cytoplasm);GO:0005886(plasma membrane);GO:0006952(defense response);GO:0009626(plant-type hypersensitive response);GO:0009814(defense response, incompatible interaction);GO:0043531(ADP binding)	04626(Plant-pathogen interaction)	0.237111	0.365115	0.429825	0.939335	1.08838	1.021	2.95403	1.56269	5.36097e-10	3.80206e-09	putative late blight resistance protein homolog R1B-14
Solyc01g105450.3	GO:0005886(plasma membrane);GO:0016021(integral component of membrane);GO:0042626(ATPase activity, coupled to transmembrane movement of substances)	02010(ABC transporters)	1.76249	1.55891	0.98358	2.8988	3.52602	3.00895	2.19137	1.13183	6.56883e-10	4.63875e-09	hypothetical protein
Solyc04g015380.1	GO:0003674(molecular_function);GO:0005739(mitochondrion);GO:0008150(biological_process);GO:0009536(plastid)	NA	1.00422	0.352663	0.392141	2.45177	2.75639	2.2938	4.28924	2.10072	7.23815e-10	5.10049e-09
Solyc08g082060.3	GO:0005794(Golgi apparatus);GO:0016413(O-acetyltransferase activity);GO:0071554(cell wall organization or biogenesis)	NA	0.905041	0.991633	1.07984	2.35641	2.64808	1.91035	2.32314	1.21607	7.55335e-10	5.31449e-09
Solyc02g078660.3	GO:0009658(chloroplast organization);GO:0009707(chloroplast outer membrane)	04144(Endocytosis)	0.589806	0.422589	0.196773	1.10351	1.40955	1.75469	3.52949	1.81946	7.83606e-10	5.50502e-09	uncharacterized protein At4g04980-like
Solyc05g014190.3	GO:0006508(proteolysis);GO:0008233(peptidase activity);GO:0009507(chloroplast);GO:0016021(integral component of membrane)	NA	0.092973	0.173643	0.10551	0.89427	0.886076	1.19117	7.98523	2.99733	8.47947e-10	5.94438e-09
Solyc02g092040.1	GO:0005886(plasma membrane);GO:0007165(signal transduction);GO:0016021(integral component of membrane)	04626(Plant-pathogen interaction)	1.31238	1.23254	1.41889	3.77776	3.94268	3.36251	2.79603	1.48338	9.06074e-10	6.34032e-09	Leucine-rich repeat protein kinase family protein
Solyc05g051350.2	GO:0005576(extracellular region);GO:0005975(carbohydrate metabolic process);GO:0016829(lyase activity);GO:0030246(carbohydrate binding)	NA	0	0	0	0.270445	0.249575	0.182988	2343.36	11.1944	9.20016e-10	6.43398e-09
Solyc10g007640.3	GO:0004364(glutathione transferase activity);GO:0005737(cytoplasm);GO:0006749(glutathione metabolic process);GO:0009407(toxin catabolic process)	00480(Glutathione metabolism)	0	0	0	0.22506	0.253907	0.271969	2503.12	11.2895	9.58511e-10	6.69508e-09	probable glutathione S-transferase
Solyc03g083650.3	GO:0009813(flavonoid biosynthetic process);GO:0043231(intracellular membrane-bounded organelle);GO:0052696(flavonoid glucuronidation);GO:0080043(quercetin 3-O-glucosyltransferase activity);GO:0080044(quercetin 7-O-glucosyltransferase activity)	00908(Zeatin biosynthesis)	0.096042	0.22892	0.320269	1.07562	0.996712	1.14203	4.98172	2.31664	1.02127e-09	7.12701e-09	UDP-glycosyltransferase 85A1
Solyc06g083230.3	GO:0003934(GTP cyclohydrolase I activity);GO:0005525(GTP binding);GO:0005737(cytoplasm);GO:0006729(tetrahydrobiopterin biosynthetic process);GO:0008270(zinc ion binding);GO:0035998(7,8-dihydroneopterin 3'-triphosphate biosynthetic process);GO:0042803(protein homodimerization activity)	00790(Folate biosynthesis)	0.456454	0.632843	0.389808	1.25831	1.09725	2.14636	3.04368	1.60582	1.09826e-09	7.64121e-09	GTP cyclohydrolase I
Solyc06g050700.3	GO:0003674(molecular_function);GO:0005634(nucleus);GO:0008150(biological_process)	NA	1.31343	1.19491	1.4849	2.52379	3.65173	2.99877	2.29746	1.20004	1.10237e-09	7.66744e-09
Solyc08g005090.1	NA	NA	2.69828	3.04189	3.95535	6.80463	6.77726	7.41178	2.1653	1.11456	1.20344e-09	8.35282e-09
Solyc04g050790.3	GO:0003674(molecular_function);GO:0005634(nucleus);GO:0005886(plasma membrane);GO:0008150(biological_process)	NA	2.36575	3.32951	1.84743	5.52289	6.70866	6.3903	2.46886	1.30385	1.22291e-09	8.4854e-09
Solyc06g050800.3	GO:0003333(amino acid transmembrane transport);GO:0015171(amino acid transmembrane transporter activity)	NA	0.197468	0.186831	0.261378	0.681293	1.47993	1.02127	4.92893	2.30127	1.27757e-09	8.85141e-09
Solyc03g006970.1	GO:0004252(serine-type endopeptidase activity);GO:0005618(cell wall)	04144(Endocytosis)	0.916465	0.850559	0.812197	1.63132	2.25218	1.94124	2.25833	1.17526	1.30385e-09	9.02805e-09	peptidase
Solyc02g078150.3	GO:0003674(molecular_function);GO:0005634(nucleus);GO:0008150(biological_process)	NA	0.539421	0.303844	1.05837	2.61755	2.3638	3.08299	4.24074	2.08431	1.40968e-09	9.73171e-09
Solyc09g091550.3	GO:0005634(nucleus);GO:0008168(methyltransferase activity);GO:0032259(methylation)	00592(alpha-Linolenic acid metabolism)	0	0	0	0.13153	0.210761	0.324167	2221.53	11.1173	1.51447e-09	1.04302e-08	Salicylate O-methyltransferase
Solyc12g017970.1	GO:0003674(molecular_function);GO:0005634(nucleus);GO:0008150(biological_process)	NA	0.811874	0.696735	1.03796	1.77204	2.17372	2.97267	2.71677	1.44189	1.75904e-09	1.20605e-08
Solyc09g066410.2	GO:0005887(integral component of plasma membrane);GO:0022891(substrate-specific transmembrane transporter activity)	NA	1.38354	1.06635	1.69329	2.75714	3.69465	3.24425	2.34024	1.22666	1.90042e-09	1.2999e-08
Solyc06g011450.2	GO:0005545(1-phosphatidylinositol binding);GO:0005634(nucleus);GO:0005794(Golgi apparatus);GO:0005886(plasma membrane);GO:0005905(clathrin-coated pit);GO:0006897(endocytosis);GO:0030136(clathrin-coated vesicle);GO:0030276(clathrin binding);GO:0048268(clathrin coat assembly)	NA	2.87661	2.62528	1.46475	4.86784	5.02381	5.13199	2.15651	1.1087	2.2443e-09	1.52698e-08
Solyc12g097010.2	GO:0005515(protein binding)	03040(Spliceosome);04141(Protein processing in endoplasmic reticulum);04144(Endocytosis)	0.04244	0.09903	0.073383	0.34331	0.411998	0.395883	5.35804	2.42171	2.36813e-09	1.60981e-08	HSPA4 nucleotide-binding domain protein
Solyc07g043500.1	GO:0009813(flavonoid biosynthetic process);GO:0043231(intracellular membrane-bounded organelle);GO:0052696(flavonoid glucuronidation);GO:0080043(quercetin 3-O-glucosyltransferase activity);GO:0080044(quercetin 7-O-glucosyltransferase activity)	00942(Anthocyanin biosynthesis)	0.160308	0.028611	0.148341	0.793218	0.726406	1.92723	10.2202	3.35335	2.38949e-09	1.6229e-08	crocetin glucoside glucosyltransferase-like
Solyc08g078200.2	GO:0005887(integral component of plasma membrane);GO:0008553(hydrogen-exporting ATPase activity, phosphorylative mechanism);GO:0043231(intracellular membrane-bounded organelle);GO:0051453(regulation of intracellular pH);GO:1902600(hydrogen ion transmembrane transport)	00190(Oxidative phosphorylation)	0.105774	0.162186	0.059101	0.353706	0.688317	0.535701	4.82394	2.27021	2.53712e-09	1.71963e-08	plasma membrane ATPase 1-like
Solyc06g007240.3	GO:0005634(nucleus);GO:0005829(cytosol);GO:0009408(response to heat);GO:0009409(response to cold);GO:0009651(response to salt stress);GO:0010228(vegetative to reproductive phase transition of meristem);GO:0051087(chaperone binding)	NA	0	0	0	0.622792	0.996332	0.632777	7506.34	12.8739	2.65993e-09	1.79917e-08
Solyc06g071390.3	NA	03050(Proteasome);03440(Homologous recombination)	2.1541	2.82904	2.54345	7.31461	6.99551	5.40679	2.61963	1.38936	2.73128e-09	1.84419e-08	probable 26S proteasome complex subunit sem1-1
Solyc03g031990.3	GO:0009672(auxin:proton symporter activity);GO:0009926(auxin polar transport);GO:0016021(integral component of membrane);GO:0055085(transmembrane transport)	NA	0	0	0.025195	0.618341	0.859301	0.344268	72.3124	6.17617	2.90266e-09	1.95477e-08
Solyc11g010350.2	GO:0000935(barrier septum);GO:0004338(glucan exo-1,3-beta-glucosidase activity);GO:0005576(extracellular region);GO:0006073(cellular glucan metabolic process);GO:0009277(fungal-type cell wall);GO:0009986(cell surface);GO:0031505(fungal-type cell wall organization);GO:0031589(cell-substrate adhesion);GO:0044011(single-species biofilm formation on inanimate substrate);GO:0044407(single-species biof…	03030(DNA replication)	0.025786	0.11063	0.01308	0.373431	0.434059	0.681288	9.95865	3.31595	2.90618e-09	1.95657e-08	DNA replication licensing factor MCM2-like
Solyc07g007180.3	GO:0043161(proteasome-mediated ubiquitin-dependent protein catabolic process);GO:0061630(ubiquitin protein ligase activity)	NA	4.11525	6.19703	6.49728	15.8728	14.1107	11.5298	2.46963	1.30429	3.2823e-09	2.19889e-08
Solyc05g053320.1	NA	04120(Ubiquitin mediated proteolysis)	6.34783	4.10486	5.95718	9.87162	12.0056	11.2826	2.02073	1.01488	3.59586e-09	2.40199e-08	Transducin/WD40 repeat-like superfamily protein
Solyc12g009130.2	GO:0006952(defense response)	NA	0.091584	0.211537	0.164515	0.846492	0.73105	0.832747	5.1542	2.36575	3.81213e-09	2.54351e-08
Solyc01g102850.2	GO:0005737(cytoplasm);GO:0006952(defense response);GO:0007165(signal transduction);GO:0009506(plasmodesma);GO:0009507(chloroplast);GO:0016021(integral component of membrane);GO:0043531(ADP binding)	03040(Spliceosome);04141(Protein processing in endoplasmic reticulum);04144(Endocytosis)	0.12604	0.187006	0.151689	0.633492	0.414351	0.587204	3.51824	1.81485	3.9561e-09	2.63498e-08	animal HSPA9 nucleotide-binding domain protein
Solyc02g079580.3	GO:0004674(protein serine/threonine kinase activity);GO:0005886(plasma membrane);GO:0006468(protein phosphorylation);GO:0006952(defense response);GO:0009506(plasmodesma)	00520(Amino sugar and nucleotide sugar metabolism)	0.432393	0.550144	0.700785	1.22224	1.56411	1.5457	2.57351	1.36374	3.98565e-09	2.65239e-08	G-type lectin S-receptor-like serine/threonine-protein kinase CES101
Solyc04g008570.3	GO:0003674(molecular_function);GO:0009507(chloroplast);GO:0009658(chloroplast organization)	03018(RNA degradation)	0.57404	0.800105	0.95463	1.64145	2.48989	2.18108	2.71062	1.43862	4.79589e-09	3.16605e-08	putative pentatricopeptide repeat-containing protein At5g59900
Solyc04g079680.3	GO:0016020(membrane);GO:0016709(oxidoreductase activity, acting on paired donors, with incorporation or reduction of molecular oxygen, NAD(P)H as one donor, and incorporation of one atom of oxygen);GO:0044550(secondary metabolite biosynthetic process)	00903(Limonene and pinene degradation);00945(Stilbenoid, diarylheptanoid and gingerol biosynthesis)	0.14784	0.133409	0.256404	1.27884	1.14558	0.568868	5.56731	2.47698	4.9154e-09	3.2431e-08	cytochrome P450 82C4-like
Solyc09g083110.2	GO:0005739(mitochondrion);GO:0008150(biological_process);GO:0009507(chloroplast)	NA	0	0	0	0	2.49697	0	8323.23	13.0229	5.19692e-09	3.42297e-08
Solyc03g033370.3	GO:0003674(molecular_function);GO:0005739(mitochondrion);GO:0008150(biological_process)	NA	1.26427	1.46091	1.45366	2.57952	3.49841	3.90217	2.38825	1.25595	5.66771e-09	3.7235e-08
Solyc09g008250.3	GO:0000975(regulatory region DNA binding);GO:0003677(DNA binding);GO:0003700(transcription factor activity, sequence-specific DNA binding);GO:0005634(nucleus);GO:0006351(transcription, DNA-templated);GO:0006355(regulation of transcription, DNA-templated);GO:0008285(negative regulation of cell proliferation);GO:0030154(cell differentiation);GO:0035987(endodermal cell differentiation);GO:0045597(po…	00190(Oxidative phosphorylation);00860(Porphyrin and chlorophyll metabolism)	0.453498	0.174411	0.853102	6.13498	4.75616	5.46218	11.042	3.46493	6.1685e-09	4.03872e-08	hypothetical protein
Solyc08g013670.3	GO:0005516(calmodulin binding);GO:0009507(chloroplast);GO:0009522(photosystem I);GO:0009534(chloroplast thylakoid);GO:0009535(chloroplast thylakoid membrane);GO:0009543(chloroplast thylakoid lumen);GO:0009579(thylakoid);GO:0009773(photosynthetic electron transport in photosystem I);GO:0015979(photosynthesis);GO:0030093(chloroplast photosystem I)	00195(Photosynthesis)	0.929973	1.15346	0.191884	11.4888	12.2084	9.06888	14.4006	3.84806	6.34485e-09	4.14948e-08	photosystem I reaction center subunit N
Solyc08g075150.3	GO:0005794(Golgi apparatus);GO:0016021(integral component of membrane)	NA	0.284413	0.117466	0.223054	0.840932	0.757301	0.818317	3.86689	1.95118	6.60418e-09	4.31176e-08
Solyc10g049435.1	GO:0030599(pectinesterase activity);GO:0046910(pectinesterase inhibitor activity);GO:0071944(cell periphery)	02010(ABC transporters)	0	0.048785	0	0.534601	0.696146	0.95526	44.809	5.48572	7.18308e-09	4.6686e-08	uncharacterized LOC104905624
Solyc12g096100.1	GO:0003674(molecular_function);GO:0005634(nucleus);GO:0008150(biological_process);GO:0009507(chloroplast);GO:0016020(membrane)	NA	0.061247	0.391714	0.25318	1.50297	3.43107	1.90398	9.68365	3.27555	7.2865e-09	4.73182e-08
Solyc05g052420.2	GO:0004864(protein phosphatase inhibitor activity);GO:0004872(receptor activity);GO:0005634(nucleus);GO:0005737(cytoplasm);GO:0009738(abscisic acid-activated signaling pathway);GO:0010427(abscisic acid binding);GO:0080163(regulation of protein serine/threonine phosphatase activity)	04075(Plant hormone signal transduction)	1.19814	0.914398	0.310349	2.73916	3.58172	5.16464	4.74042	2.24502	7.29908e-09	4.73866e-08	abscisic acid receptor PYL4-like
Solyc06g008890.3	GO:0004674(protein serine/threonine kinase activity);GO:0005886(plasma membrane);GO:0006468(protein phosphorylation)	04075(Plant hormone signal transduction);04626(Plant-pathogen interaction)	0.529282	0.7888	0.334162	1.4231	2.40438	2.41517	3.77828	1.91773	7.44267e-09	4.83052e-08	BRASSINOSTEROID INSENSITIVE 1-associated receptor kinase 1-like
Solyc07g042510.3	GO:0016021(integral component of membrane)	NA	0.06336	0.032287	0.187928	1.46257	0.553875	1.59589	12.7386	3.67113	8.54182e-09	5.51446e-08
Solyc01g056780.3	GO:0003735(structural constituent of ribosome);GO:0005840(ribosome);GO:0006412(translation);GO:0009507(chloroplast);GO:0019843(rRNA binding);GO:0042254(ribosome biogenesis)	03010(Ribosome)	1.43572	1.63687	1.43774	4.3	2.78527	2.97449	2.23038	1.15729	9.16889e-09	5.90773e-08	50S ribosomal protein L34
Solyc06g071290.3	GO:0004029(aldehyde dehydrogenase (NAD) activity)	00260(Glycine, serine and threonine metabolism)	0.846547	0.954166	0.876379	1.70359	2.09705	2.10686	2.20669	1.14188	1.08957e-08	6.98531e-08	betaine aldehyde dehydrogenase
Solyc12g006510.2	GO:0019745(pentacyclic triterpenoid biosynthetic process);GO:0042300(beta-amyrin synthase activity)	00909(Sesquiterpenoid and triterpenoid biosynthesis)	0.470275	0.298957	0.58089	0.900895	0.956227	1.205	2.26804	1.18144	1.11625e-08	7.15039e-08	uncharacterized LOC105634775
Solyc12g098960.2	GO:0004674(protein serine/threonine kinase activity);GO:0005524(ATP binding);GO:0005886(plasma membrane);GO:0016021(integral component of membrane);GO:0016301(kinase activity);GO:0046777(protein autophosphorylation)	04075(Plant hormone signal transduction);04626(Plant-pathogen interaction)	0.752457	0.601403	0.643451	1.34889	1.61696	1.66267	2.31738	1.21249	1.28852e-08	8.2197e-08	BRASSINOSTEROID INSENSITIVE 1-associated receptor kinase 1-like
Solyc04g010155.1	NA	NA	0.014798	0	0	0.302052	0.228044	0.498866	69.5339	6.11964	1.31366e-08	8.37621e-08
Solyc03g121180.3	GO:0005576(extracellular region);GO:0016042(lipid catabolic process);GO:0016788(hydrolase activity, acting on ester bonds);GO:0048046(apoplast);GO:0052689(carboxylic ester hydrolase activity)	00561(Glycerolipid metabolism)	0.045403	0.041234	0.060971	0.401196	0.23388	0.462453	7.43543	2.89442	1.3312e-08	8.48025e-08	hypothetical protein
Solyc09g014215.1	GO:0003674(molecular_function);GO:0008150(biological_process);GO:0009507(chloroplast);GO:0009535(chloroplast thylakoid membrane)	NA	0.294627	0.30447	0.299004	1.31742	2.57157	1.09386	5.54821	2.47202	1.45536e-08	9.24821e-08
Solyc10g017960.2	GO:0005515(protein binding);GO:0005634(nucleus);GO:0009611(response to wounding);GO:0016567(protein ubiquitination);GO:0030246(carbohydrate binding)	NA	1.00785	1.01788	0.9725	2.3193	3.05185	2.42689	2.60088	1.379	1.46011e-08	9.27588e-08
Solyc06g005710.3	GO:0005515(protein binding);GO:0007623(circadian rhythm);GO:0009295(nucleoid);GO:0009507(chloroplast);GO:0009508(plastid chromosome);GO:0009534(chloroplast thylakoid);GO:0009535(chloroplast thylakoid membrane);GO:0009941(chloroplast envelope);GO:0016020(membrane);GO:0042644(chloroplast nucleoid);GO:0098572(stromal side of plastid thylakoid membrane)	NA	0.611246	0.496035	0.657945	1.5186	1.70747	1.24536	2.53306	1.34088	1.60562e-08	1.01695e-07
Solyc10g081390.1	NA	NA	0.60921	0.624878	0.504008	3.1528	5.96574	4.12893	7.62183	2.93014	1.81398e-08	1.14484e-07
Solyc12g044610.2	GO:0009723(response to ethylene)	NA	0.139847	0.342398	0.467593	1.32184	1.59373	1.12846	4.2576	2.09004	1.8326e-08	1.15564e-07
Solyc10g005960.1	GO:0005618(cell wall);GO:0005886(plasma membrane);GO:0031225(anchored component of membrane);GO:0046658(anchored component of plasma membrane);GO:0048364(root development);GO:0048367(shoot system development)	03015(mRNA surveillance pathway)	0.528669	0.918691	0.248435	2.11038	2.13617	2.57299	4.02144	2.00771	2.01903e-08	1.26905e-07	serine/threonine-protein phosphatase 2A 65 kDa regulatory subunit A beta isoform-like
Solyc01g106400.3	GO:0006979(response to oxidative stress);GO:0009507(chloroplast);GO:0009570(chloroplast stroma);GO:0030091(protein repair);GO:0033743(peptide-methionine (R)-S-oxide reductase activity);GO:0046872(metal ion binding);GO:0055114(oxidation-reduction process)	03040(Spliceosome)	0.238161	0.277948	0.111745	0.446712	1.13904	0.700076	3.6407	1.86422	2.03299e-08	1.27678e-07	crooked neck-like protein 1
Solyc06g082420.3	GO:0004601(peroxidase activity);GO:0005515(protein binding);GO:0005576(extracellular region);GO:0005618(cell wall);GO:0005794(Golgi apparatus);GO:0005829(cytosol);GO:0006979(response to oxidative stress);GO:0009809(lignin biosynthetic process);GO:0010089(xylem development);GO:0020037(heme binding);GO:0042744(hydrogen peroxide catabolic process);GO:0046872(metal ion binding);GO:0048046(apoplast);G…	00940(Phenylpropanoid biosynthesis)	0.150139	0.21263	0.129468	1.01627	0.678421	0.549987	4.56016	2.18909	2.32364e-08	1.45143e-07	cationic peroxidase 1
Solyc11g027645.1	NA	NA	3.18826	1.61244	1.70645	4.47258	7.01837	6.74895	2.80305	1.487	2.33654e-08	1.45909e-07
Solyc11g065680.1	GO:0003674(molecular_function);GO:0005739(mitochondrion);GO:0008150(biological_process);GO:0009507(chloroplast);GO:0009535(chloroplast thylakoid membrane);GO:0016021(integral component of membrane)	NA	1.00558	1.06332	0.90795	2.79013	4.547	3.98659	3.80393	1.92749	2.51099e-08	1.56296e-07
Solyc02g072190.3	GO:0003700(transcription factor activity, sequence-specific DNA binding);GO:0005634(nucleus);GO:0006351(transcription, DNA-templated);GO:0006355(regulation of transcription, DNA-templated);GO:0043565(sequence-specific DNA binding)	04626(Plant-pathogen interaction)	1.22602	1.04349	1.02785	3.35247	2.46039	2.27308	2.45224	1.2941	2.535e-08	1.57578e-07	WRKY family transcription factor
Solyc09g065480.2	GO:0005737(cytoplasm);GO:0016787(hydrolase activity);GO:0046856(phosphatidylinositol dephosphorylation)	00562(Inositol phosphate metabolism);04070(Phosphatidylinositol signaling system)	0.032146	0.06842	0	0.291701	0.466253	0.449417	12.0058	3.58565	2.59467e-08	1.61157e-07	type I inositol 1
Solyc12g087980.2	GO:0005634(nucleus);GO:0005783(endoplasmic reticulum);GO:0009555(pollen development);GO:0010025(wax biosynthetic process);GO:0016740(transferase activity);GO:0016747(transferase activity, transferring acyl groups other than amino-acyl groups);GO:0042761(very long-chain fatty acid biosynthetic process);GO:0071555(cell wall organization)	00940(Phenylpropanoid biosynthesis);00945(Stilbenoid, diarylheptanoid and gingerol biosynthesis);00941(Flavonoid biosynthesis)	0.457027	0.224213	0.299893	1.30324	1.29177	1.46675	4.13986	2.04958	2.66452e-08	1.65362e-07	spermidine hydroxycinnamoyl transferase-like
Solyc00g009760.2	NA	NA	0	0	0	0	10.6403	0	35467.6	15.1142	2.69969e-08	1.6741e-07
Solyc11g072030.2	GO:0005886(plasma membrane);GO:0006869(lipid transport);GO:0008289(lipid binding);GO:0016020(membrane);GO:0031225(anchored component of membrane);GO:0042335(cuticle development);GO:0046658(anchored component of plasma membrane)	NA	0.411445	0.160955	0.570043	1.64552	2.53097	1.71698	5.15865	2.36699	2.86488e-08	1.7713e-07
Solyc03g121295.1	GO:0005576(extracellular region);GO:0030246(carbohydrate binding)	NA	5.06815	2.21125	3.30301	11.8791	16.3351	12.8014	3.87583	1.9545	3.16711e-08	1.95398e-07
Solyc02g083340.3	GO:0004630(phospholipase D activity);GO:0005509(calcium ion binding);GO:0005773(vacuole);GO:0005886(plasma membrane);GO:0009409(response to cold);GO:0009506(plasmodesma);GO:0009789(positive regulation of abscisic acid-activated signaling pathway);GO:0012501(programmed cell death);GO:0016020(membrane);GO:0016042(lipid catabolic process);GO:0046470(phosphatidylcholine metabolic process);GO:0046473(…	00564(Glycerophospholipid metabolism);00565(Ether lipid metabolism);04144(Endocytosis)	0.660239	0.681363	0.779456	1.65105	2.3143	1.7826	2.70995	1.43826	3.26272e-08	2.01082e-07	phospholipase D delta
Solyc11g065400.2	GO:0003674(molecular_function);GO:0008150(biological_process)	NA	0	0	0	0.264666	0.085608	0.268779	2063.51	11.0109	3.61481e-08	2.21952e-07
Solyc07g007800.3	GO:0009725(response to hormone)	NA	0.924936	0.303987	0.539281	1.86729	1.85652	2.02585	3.2517	1.70119	3.69543e-08	2.26722e-07
Solyc01g006530.2	GO:0004674(protein serine/threonine kinase activity);GO:0005886(plasma membrane);GO:0006468(protein phosphorylation)	00260(Glycine, serine and threonine metabolism);00350(Tyrosine metabolism);00360(Phenylalanine metabolism);00410(beta-Alanine metabolism);00950(Isoquinoline alkaloid biosynthesis);00960(Tropane, piperidine and pyridine alkaloid biosynthesis)	1.02528	0.846489	0.434391	2.88723	2.70711	3.13559	3.78549	1.92048	3.92282e-08	2.40035e-07	uncharacterized LOC101254423
Solyc08g080320.3	GO:0005634(nucleus);GO:0051087(chaperone binding)	NA	0.600158	0.419533	0.316851	1.03118	1.25028	1.18508	2.59366	1.37499	4.02487e-08	2.46019e-07
Solyc04g063210.3	GO:0005829(cytosol);GO:0009809(lignin biosynthetic process);GO:0032259(methylation);GO:0042409(caffeoyl-CoA O-methyltransferase activity);GO:0046872(metal ion binding)	00360(Phenylalanine metabolism);00940(Phenylpropanoid biosynthesis);00945(Stilbenoid, diarylheptanoid and gingerol biosynthesis);00941(Flavonoid biosynthesis)	0.633205	0.468544	0.473325	1.28455	1.32466	1.18683	2.41007	1.26908	4.18074e-08	2.55276e-07	probable caffeoyl-CoA O-methyltransferase At4g26220
Solyc11g012640.1	GO:0003674(molecular_function);GO:0008150(biological_process);GO:0009507(chloroplast);GO:0016021(integral component of membrane)	NA	0.164428	0.151795	0.264004	0.882367	3.67486	1.63485	10.6718	3.41573	4.48459e-08	2.72819e-07
Solyc03g005780.3	GO:0009416(response to light stimulus);GO:0009535(chloroplast thylakoid membrane);GO:0009768(photosynthesis, light harvesting in photosystem I);GO:0009941(chloroplast envelope);GO:0010287(plastoglobule);GO:0016168(chlorophyll binding);GO:0031409(pigment binding)	00196(Photosynthesis - antenna proteins)	0.111224	0	0.064031	3.11744	2.82748	2.68427	49.2379	5.6217	4.81621e-08	2.91917e-07	uncharacterized LOC101245729
Solyc09g018950.3	GO:0003674(molecular_function);GO:0005634(nucleus);GO:0008150(biological_process)	NA	1.36953	1.52197	1.52169	3.21968	3.2748	3.01761	2.15538	1.10794	4.89563e-08	2.9642e-07
Solyc06g005680.3	GO:0003677(DNA binding);GO:0003700(transcription factor activity, sequence-specific DNA binding);GO:0005634(nucleus);GO:0006351(transcription, DNA-templated);GO:0006355(regulation of transcription, DNA-templated);GO:0007623(circadian rhythm);GO:0009909(regulation of flower development)	04075(Plant hormone signal transduction)	1.04757	1.11713	1.48354	2.5821	2.55402	2.22905	2.01883	1.01352	5.23991e-08	3.1627e-07	response regulator 10
Solyc11g069230.2	GO:0000149(SNARE binding);GO:0005484(SNAP receptor activity);GO:0006886(intracellular protein transport);GO:0006906(vesicle fusion);GO:0012505(endomembrane system);GO:0016021(integral component of membrane);GO:0031201(SNARE complex);GO:0048278(vesicle docking)	04130(SNARE interactions in vesicular transport)	0.117937	0.33373	0.252675	1.26029	1.26232	0.916081	4.88213	2.28751	5.49558e-08	3.31183e-07	syntaxin-71-like
Solyc01g091330.3	GO:0004364(glutathione transferase activity);GO:0005737(cytoplasm);GO:0006749(glutathione metabolic process)	00350(Tyrosine metabolism)	1.96371	1.10983	1.68052	3.47265	4.81983	3.39929	2.45932	1.29826	5.65353e-08	3.4008e-07	glutathione S-transferase zeta class-like
Solyc04g008455.1	GO:0015079(potassium ion transmembrane transporter activity);GO:0016020(membrane)	NA	0.761151	0.467169	0.880257	2.01972	3.03789	1.55393	3.13555	1.64872	5.84985e-08	3.51432e-07
Solyc09g074410.3	GO:0005575(cellular_component);GO:0016491(oxidoreductase activity);GO:0055114(oxidation-reduction process)	00906(Carotenoid biosynthesis)	1.66639	1.22931	1.95376	3.58529	3.2896	4.62572	2.37153	1.24582	5.98335e-08	3.58985e-07	xanthoxin dehydrogenase-like
Solyc06g082570.2	GO:0003779(actin binding)	NA	1.49274	1.83637	1.1925	2.41569	3.39966	3.24242	2.00322	1.00232	6.12209e-08	3.66738e-07
Solyc12g042073.1	NA	NA	0	0	0	0	0	12.6796	42265.5	15.3672	6.73219e-08	4.01308e-07
Solyc01g080260.3	GO:0008150(biological_process);GO:0016021(integral component of membrane)	NA	0.275384	0.056261	0.080189	1.44596	1.51858	1.91818	11.856	3.56755	6.80048e-08	4.05274e-07
Solyc09g082620.3	GO:0010052(guard cell differentiation)	NA	0	0	0	2.22247	0.732772	1.48149	14789.1	13.8522	7.14698e-08	4.24937e-07
Solyc05g051480.2	NA	NA	2.06786	1.56789	2.34862	6.39076	4.50559	6.58094	2.92049	1.54621	7.89429e-08	4.67086e-07
Solyc09g011010.3	GO:0007623(circadian rhythm);GO:0009507(chloroplast);GO:0009523(photosystem II);GO:0009535(chloroplast thylakoid membrane);GO:0009644(response to high light intensity);GO:0015979(photosynthesis);GO:0016021(integral component of membrane);GO:0016168(chlorophyll binding);GO:0018298(protein-chromophore linkage)	NA	0.977891	1.18875	0.854269	2.58626	3.09589	2.35641	2.66097	1.41195	8.08773e-08	4.77919e-07
Solyc12g044657.1	GO:0003676(nucleic acid binding);GO:0005634(nucleus);GO:0008150(biological_process)	03040(Spliceosome);03013(RNA transport);03015(mRNA surveillance pathway)	1.26918	0.556138	0.21301	4.96581	3.53028	3.13603	5.7067	2.51266	8.64064e-08	5.09548e-07	nuclear cap-binding protein subunit 1-like
Solyc03g006100.3	GO:0004674(protein serine/threonine kinase activity);GO:0005524(ATP binding);GO:0005886(plasma membrane);GO:0006468(protein phosphorylation);GO:0007169(transmembrane receptor protein tyrosine kinase signaling pathway);GO:0016021(integral component of membrane);GO:0016301(kinase activity)	04626(Plant-pathogen interaction)	0.397696	0.198396	0.18803	0.61386	0.756198	0.705913	2.64751	1.40464	9.63397e-08	5.66247e-07	LRR receptor-like serine/threonine-protein kinase FLS2
Solyc08g068860.3	GO:0004190(aspartic-type endopeptidase activity);GO:0006508(proteolysis);GO:0030163(protein catabolic process)	NA	0.25329	0.709197	0.44531	1.77692	1.81121	1.29885	3.47137	1.7955	9.99996e-08	5.87012e-07
Solyc04g071500.3	GO:0005886(plasma membrane);GO:0016021(integral component of membrane);GO:0031225(anchored component of membrane)	NA	0	0	0	0.465849	0.200612	0.59499	4204.84	12.0378	1.00866e-07	5.91799e-07
Solyc02g090430.3	GO:0004702(receptor signaling protein serine/threonine kinase activity);GO:0005737(cytoplasm)	04626(Plant-pathogen interaction)	0.141717	0.055342	0.104358	0.314267	0.620239	0.871356	5.99124	2.58285	1.05073e-07	6.15073e-07	mitogen-activated protein kinase kinase kinase 1-like
Solyc07g043050.1	GO:0008194(UDP-glycosyltransferase activity);GO:0009813(flavonoid biosynthetic process);GO:0043231(intracellular membrane-bounded organelle);GO:0052696(flavonoid glucuronidation)	03013(RNA transport)	0.355709	0.450486	0.340107	1.65812	1.00505	1.39235	3.53791	1.8229	1.09009e-07	6.36985e-07	hydroquinone glucosyltransferase
Solyc12g094610.2	GO:0005634(nucleus);GO:0005737(cytoplasm)	04140(Regulation of autophagy)	0.033049	0.085991	0.100336	0.49361	0.605964	0.341317	6.56813	2.71548	1.091e-07	6.37193e-07	hypothetical protein
Solyc08g078757.1	NA	NA	0.574452	0.284735	0.429412	1.40289	0.861877	1.78436	3.14227	1.65181	1.09615e-07	6.39719e-07
Solyc05g051780.3	GO:0003840(gamma-glutamyltransferase activity);GO:0005576(extracellular region);GO:0006751(glutathione catabolic process);GO:0006979(response to oxidative stress);GO:0009505(plant-type cell wall);GO:0009506(plasmodesma);GO:0016756(glutathione gamma-glutamylcysteinyltransferase activity);GO:0036374(glutathione hydrolase activity);GO:0048046(apoplast)	00590(Arachidonic acid metabolism);00430(Taurine and hypotaurine metabolism);00460(Cyanoamino acid metabolism);00480(Glutathione metabolism)	1.05914	1.215	1.76432	2.37344	3.59631	2.43496	2.08117	1.05739	1.10357e-07	6.43724e-07	gamma-glutamyltranspeptidase 1-like
Solyc01g088430.3	GO:0005783(endoplasmic reticulum);GO:0010025(wax biosynthetic process);GO:0010143(cutin biosynthetic process);GO:0043668(exine);GO:0048653(anther development)	00073(Cutin, suberine and wax biosynthesis)	0	0	0	0.090611	0.158773	0.099908	1164.31	10.1853	1.1332e-07	6.6034e-07	protein ECERIFERUM 1-like
Solyc03g044150.3	GO:0004252(serine-type endopeptidase activity);GO:0005618(cell wall)	04144(Endocytosis)	0.786802	0.652317	1.06907	1.57179	1.85013	1.88423	2.11553	1.08102	1.15263e-07	6.71149e-07	peptidase
Solyc03g114930.3	GO:0005509(calcium ion binding);GO:0009507(chloroplast);GO:0009543(chloroplast thylakoid lumen);GO:0009579(thylakoid);GO:0009654(photosystem II oxygen evolving complex);GO:0015979(photosynthesis);GO:0019898(extrinsic component of membrane);GO:0030095(chloroplast photosystem II);GO:0031977(thylakoid lumen)	00195(Photosynthesis)	0.164573	0.098417	0.264204	0.498134	0.915874	0.975303	4.53213	2.18019	1.25791e-07	7.30797e-07	psbP-like protein 1
Solyc11g072510.2	GO:0003824(catalytic activity);GO:0005829(cytosol);GO:0009809(lignin biosynthetic process);GO:0016621(cinnamoyl-CoA reductase activity);GO:0050662(coenzyme binding)	00940(Phenylpropanoid biosynthesis)	0.99161	0.97477	1.15205	2.66974	2.08158	2.46997	2.31568	1.21144	1.30639e-07	7.58201e-07	cinnamoyl-CoA reductase 1-like
Solyc07g065060.2	GO:0006629(lipid metabolic process);GO:0016021(integral component of membrane);GO:0016746(transferase activity, transferring acyl groups);GO:0047196(long-chain-alcohol O-fatty-acyltransferase activity)	NA	0.912775	0.966366	1.02419	1.9221	1.8601	2.0967	2.02488	1.01783	1.32301e-07	7.67652e-07
Solyc12g015970.2	NA	NA	3.54777	3.41976	2.37333	7.18765	7.91587	6.70038	2.33425	1.22296	1.45307e-07	8.39112e-07
Solyc07g006590.1	GO:0003674(molecular_function);GO:0005634(nucleus);GO:0008150(biological_process)	NA	1.12806	1.49623	1.21021	5.61003	6.86904	3.93184	4.2798	2.09754	1.50465e-07	8.6673e-07
Solyc05g007610.3	GO:0005524(ATP binding);GO:0006952(defense response);GO:0043531(ADP binding)	04626(Plant-pathogen interaction)	0.101846	0.070189	0.155386	0.228819	0.360728	0.399896	3.02193	1.59547	1.53883e-07	8.85539e-07	putative late blight resistance protein homolog R1B-14
Solyc07g056140.3	GO:0005524(ATP binding);GO:0005978(glycogen biosynthetic process);GO:0008878(glucose-1-phosphate adenylyltransferase activity);GO:0009507(chloroplast);GO:0009570(chloroplast stroma);GO:0019252(starch biosynthetic process);GO:0030931(heterotetrameric ADPG pyrophosphorylase complex);GO:0048046(apoplast);GO:0048573(photoperiodism, flowering)	00500(Starch and sucrose metabolism);00520(Amino sugar and nucleotide sugar metabolism)	0.476733	0.351995	0.379137	1.1664	1.02035	0.884729	2.54289	1.34647	1.64281e-07	9.43493e-07	ADP-glucose pyrophosphorylase small subunit
Solyc10g081680.1	NA	NA	5.14396	3.45882	4.08848	13.1696	9.87711	11.2568	2.70293	1.43452	1.66807e-07	9.57288e-07
Solyc05g009230.2	GO:0003677(DNA binding);GO:0003700(transcription factor activity, sequence-specific DNA binding);GO:0005634(nucleus);GO:0006355(regulation of transcription, DNA-templated);GO:0009686(gibberellin biosynthetic process);GO:0009751(response to salicylic acid);GO:0016036(cellular response to phosphate starvation)	04712(Circadian rhythm - plant)	0.619921	0.274763	0.401901	1.40752	2.04299	1.56227	3.86614	1.95089	1.71256e-07	9.81354e-07	transcription factor MYB75-like
Solyc06g050160.3	GO:0003677(DNA binding);GO:0003700(transcription factor activity, sequence-specific DNA binding);GO:0005634(nucleus);GO:0006351(transcription, DNA-templated);GO:0006355(regulation of transcription, DNA-templated);GO:0008289(lipid binding);GO:0043565(sequence-specific DNA binding);GO:0048497(maintenance of floral organ identity)	NA	0	0	0	0.358556	0.145415	0.248081	2506.84	11.2917	1.79853e-07	1.02883e-06
Solyc10g050160.2	GO:0005634(nucleus);GO:0005829(cytosol);GO:0008171(O-methyltransferase activity);GO:0009805(coumarin biosynthetic process);GO:0009809(lignin biosynthetic process);GO:0032259(methylation);GO:0042409(caffeoyl-CoA O-methyltransferase activity);GO:0046686(response to cadmium ion);GO:0046872(metal ion binding)	00360(Phenylalanine metabolism);00940(Phenylpropanoid biosynthesis);00945(Stilbenoid, diarylheptanoid and gingerol biosynthesis);00941(Flavonoid biosynthesis)	0.554545	0.877547	0.928621	2.40399	2.60594	1.85407	2.90759	1.53983	1.82288e-07	1.04193e-06	caffeoyl-CoA O-methyltransferase 5
Solyc06g076690.3	GO:0005737(cytoplasm);GO:0005777(peroxisome);GO:0008150(biological_process);GO:0016788(hydrolase activity, acting on ester bonds);GO:0047617(acyl-CoA hydrolase activity)	NA	1.25992	3.62681	3.30572	6.90343	8.01389	7.28316	2.70987	1.43822	1.85841e-07	1.06142e-06
Solyc02g077590.1	GO:0003700(transcription factor activity, sequence-specific DNA binding);GO:0005634(nucleus);GO:0006351(transcription, DNA-templated);GO:0006355(regulation of transcription, DNA-templated);GO:0009637(response to blue light);GO:0009646(response to absence of light);GO:0043565(sequence-specific DNA binding)	00750(Vitamin B6 metabolism)	0	0.196378	0.409146	3.11774	2.25863	1.32144	11.0612	3.46743	2.06517e-07	1.17525e-06	NAD(P)-linked oxidoreductase superfamily protein
Solyc10g024490.2	GO:0005215(transporter activity);GO:0005886(plasma membrane);GO:0006857(oligopeptide transport);GO:0010150(leaf senescence);GO:0010167(response to nitrate);GO:0015112(nitrate transmembrane transporter activity);GO:0015293(symporter activity);GO:0015706(nitrate transport);GO:0016020(membrane);GO:0016021(integral component of membrane);GO:0042128(nitrate assimilation);GO:0055075(potassium ion homeo…	NA	0.199645	0.126655	0.355283	0.920534	0.581972	1.10335	3.82324	1.9348	2.07115e-07	1.17836e-06
Solyc07g007550.3	GO:0004566(beta-glucuronidase activity);GO:0005576(extracellular region);GO:0005765(lysosomal membrane);GO:0009505(plant-type cell wall);GO:0016020(membrane);GO:0016798(hydrolase activity, acting on glycosyl bonds)	00531(Glycosaminoglycan degradation)	0.423937	0.130617	0.232246	0.814578	0.985496	0.789737	3.29157	1.71878	2.36867e-07	1.34168e-06	heparanase-like protein 3
Solyc05g049990.3	GO:0005737(cytoplasm);GO:0030001(metal ion transport);GO:0046914(transition metal ion binding);GO:0046916(cellular transition metal ion homeostasis)	NA	0.567789	0.981769	0.621409	2.57987	2.21121	2.31141	3.27158	1.70999	2.40848e-07	1.36323e-06
Solyc11g062060.2	GO:0003676(nucleic acid binding);GO:0003700(transcription factor activity, sequence-specific DNA binding);GO:0005634(nucleus);GO:0006351(transcription, DNA-templated);GO:0006355(regulation of transcription, DNA-templated);GO:0008270(zinc ion binding);GO:0009860(pollen tube growth);GO:0010500(transmitting tissue development);GO:0046872(metal ion binding);GO:1990058(fruit replum development)	NA	0.390874	0.620295	0.524825	1.41681	1.22091	2.46238	3.3204	1.73136	2.41396e-07	1.366e-06
Solyc03g112320.3	GO:0000293(ferric-chelate reductase activity);GO:0005739(mitochondrion);GO:0005886(plasma membrane);GO:0006811(ion transport);GO:0016020(membrane);GO:0016021(integral component of membrane);GO:0016491(oxidoreductase activity);GO:0031966(mitochondrial membrane);GO:0046872(metal ion binding);GO:0055114(oxidation-reduction process)	04626(Plant-pathogen interaction)	0.918779	1.75337	1.51572	2.36437	3.09246	3.80039	2.21048	1.14436	2.54053e-07	1.43516e-06	respiratory burst oxidase homolog protein E
Solyc05g052300.3	GO:0003333(amino acid transmembrane transport);GO:0015171(amino acid transmembrane transporter activity)	NA	1.38815	0.758693	1.18447	2.63499	2.55767	2.32362	2.25625	1.17393	2.61025e-07	1.47346e-06
Solyc07g017580.1	NA	NA	2.72194	1.73553	4.29334	7.75124	12.6654	7.38219	3.17672	1.66754	2.65437e-07	1.498e-06
Solyc01g110000.3	GO:0004565(beta-galactosidase activity);GO:0005618(cell wall);GO:0005773(vacuole)	00052(Galactose metabolism);00600(Sphingolipid metabolism);00531(Glycosaminoglycan degradation);00604(Glycosphingolipid biosynthesis - ganglio series);00511(Other glycan degradation)	0.07545	0.079911	0.161296	0.459267	0.472781	0.526008	4.60453	2.20305	2.8251e-07	1.59241e-06	beta-galactosidase
Solyc04g007000.1	GO:0003677(DNA binding);GO:0003700(transcription factor activity, sequence-specific DNA binding);GO:0005634(nucleus);GO:0006351(transcription, DNA-templated);GO:0006355(regulation of transcription, DNA-templated);GO:0009741(response to brassinosteroid);GO:0009873(ethylene-activated signaling pathway);GO:0009910(negative regulation of flower development);GO:0045892(negative regulation of transcrip…	NA	0.032586	0	0.127161	2.5007	2.07099	2.76754	45.9428	5.52177	2.85654e-07	1.60935e-06
Solyc07g066390.1	GO:0005739(mitochondrion);GO:0008150(biological_process);GO:0009507(chloroplast)	04626(Plant-pathogen interaction)	0.536182	0.663049	0.193084	1.28163	1.92942	1.67202	3.50716	1.8103	2.93027e-07	1.65048e-06	calcium-dependent protein kinase 20-like
Solyc10g078440.1	NA	NA	3.27565	2.18279	1.35738	5.86367	8.76138	5.98716	3.02417	1.59654	2.94954e-07	1.66053e-06
Solyc03g083020.3	GO:0003674(molecular_function);GO:0005634(nucleus);GO:0008150(biological_process)	NA	0.83478	0.87769	1.11089	2.24553	2.02745	2.71829	2.47622	1.30814	3.21367e-07	1.80308e-06
Solyc10g085080.2	GO:0003674(molecular_function);GO:0008150(biological_process);GO:0009507(chloroplast);GO:0009535(chloroplast thylakoid membrane)	NA	0.280621	0.164291	0.057402	1.31407	1.00763	0.888253	6.39034	2.67589	3.26281e-07	1.82887e-06
Solyc02g069140.2	GO:0004823(leucine-tRNA ligase activity);GO:0005829(cytosol);GO:0006429(leucyl-tRNA aminoacylation)	00970(Aminoacyl-tRNA biosynthesis)	0.359623	0.216875	0.264671	0.710812	0.801825	0.638762	2.55763	1.35481	3.2675e-07	1.83105e-06	leucine--tRNA ligase
Solyc01g066740.3	NA	03040(Spliceosome)	0.263052	0.382374	0.264616	0.673379	0.776397	0.56215	2.21081	1.14457	3.51807e-07	1.96575e-06	F-box and wd40 domain protein
Solyc10g050440.2	GO:0009496(plastoquinol--plastocyanin reductase activity);GO:0009507(chloroplast);GO:0009512(cytochrome b6f complex);GO:0009535(chloroplast thylakoid membrane);GO:0016021(integral component of membrane)	NA	2.34635	2.28824	3.09483	4.6996	5.40843	5.98242	2.08172	1.05777	3.92282e-07	2.18188e-06
Solyc01g079470.3	GO:0003674(molecular_function);GO:0009416(response to light stimulus);GO:0009507(chloroplast);GO:0009570(chloroplast stroma);GO:0009744(response to sucrose);GO:0009941(chloroplast envelope);GO:0019253(reductive pentose-phosphate cycle);GO:0034605(cellular response to heat);GO:0043234(protein complex);GO:0070417(cellular response to cold);GO:0071454(cellular response to anoxia);GO:0080153(negative…	NA	0	0	0.130203	2.57854	1.0427	1.33698	38.0807	5.25099	3.94548e-07	2.19395e-06
Solyc09g008940.3	GO:0003677(DNA binding);GO:0005634(nucleus);GO:0006351(transcription, DNA-templated);GO:0006355(regulation of transcription, DNA-templated)	NA	1.52616	1.35695	0.955354	3.14386	2.44178	2.63199	2.14086	1.09819	3.96209e-07	2.20106e-06
Solyc07g063180.3	GO:0003777(microtubule motor activity);GO:0005737(cytoplasm);GO:0005875(microtubule associated complex);GO:0007017(microtubule-based process);GO:0031514(motile cilium)	NA	0.172833	0.086865	0.117149	0.570981	0.712608	0.60005	4.99842	2.32147	4.1288e-07	2.28982e-06
Solyc04g054800.3	GO:0003674(molecular_function);GO:0005634(nucleus);GO:0008150(biological_process)	NA	0	0	0	0.314278	0.143873	0.177797	2119.83	11.0497	4.32778e-07	2.39788e-06
Solyc01g097160.3	GO:0005739(mitochondrion);GO:0009507(chloroplast);GO:0016491(oxidoreductase activity);GO:0055114(oxidation-reduction process)	00860(Porphyrin and chlorophyll metabolism)	1.5058	2.06508	3.25271	5.03463	4.90329	4.21302	2.07383	1.0523	4.7308e-07	2.61116e-06	hypothetical protein
Solyc01g107910.3	GO:0005634(nucleus);GO:0005829(cytosol);GO:0008171(O-methyltransferase activity);GO:0009805(coumarin biosynthetic process);GO:0009809(lignin biosynthetic process);GO:0032259(methylation);GO:0042409(caffeoyl-CoA O-methyltransferase activity);GO:0046686(response to cadmium ion);GO:0046872(metal ion binding)	00360(Phenylalanine metabolism);00940(Phenylpropanoid biosynthesis);00945(Stilbenoid, diarylheptanoid and gingerol biosynthesis);00941(Flavonoid biosynthesis)	0.202977	0.954243	0.352911	2.33215	2.65164	1.98126	4.61222	2.20546	4.83272e-07	2.6655e-06	caffeoyl-CoA O-methyltransferase 6
Solyc01g087800.2	GO:0004252(serine-type endopeptidase activity);GO:0005618(cell wall)	04144(Endocytosis)	0	0.006316	0.050455	1.12625	0.80388	1.19843	55.1085	5.7842	5.37384e-07	2.95057e-06	peptidase
Solyc07g063280.2	GO:0003924(GTPase activity);GO:0005730(nucleolus);GO:0042254(ribosome biogenesis)	03008(Ribosome biogenesis in eukaryotes)	1.7171	0.685821	2.14893	5.71091	5.6904	4.94853	3.59191	1.84475	5.63675e-07	3.09051e-06	nucleolar GTP-binding protein 2-like
Solyc01g110560.3	GO:0003674(molecular_function);GO:0005739(mitochondrion);GO:0009733(response to auxin)	04075(Plant hormone signal transduction)	0.104348	0.551645	0.385853	1.84535	3.1882	2.30466	7.04347	2.81629	5.75542e-07	3.15115e-06	auxin-induced protein 6B
Solyc04g009020.3	GO:0003727(single-stranded RNA binding);GO:0005634(nucleus);GO:0005774(vacuolar membrane);GO:0006396(RNA processing);GO:0006397(mRNA processing);GO:0006417(regulation of translation);GO:0009507(chloroplast);GO:0009570(chloroplast stroma);GO:0009657(plastid organization);GO:0009941(chloroplast envelope);GO:0010114(response to red light);GO:0031969(chloroplast membrane);GO:0043621(protein self-asso…	03040(Spliceosome)	0.444552	0.184966	0.107504	1.72042	2.60656	1.53786	7.95748	2.99231	5.76279e-07	3.15437e-06	hypothetical protein
Solyc07g006855.1	GO:0005576(extracellular region);GO:0005747(mitochondrial respiratory chain complex I);GO:0005886(plasma membrane);GO:0008137(NADH dehydrogenase (ubiquinone) activity);GO:0016021(integral component of membrane);GO:0045333(cellular respiration)	NA	0.523297	0.898175	0.228186	2.89341	2.06674	2.72094	4.65617	2.21915	7.10376e-07	3.85912e-06
Solyc10g078740.2	GO:0004318(enoyl-[acyl-carrier-protein] reductase (NADH) activity);GO:0005507(copper ion binding);GO:0005835(fatty acid synthase complex);GO:0006633(fatty acid biosynthetic process);GO:0009507(chloroplast);GO:0009570(chloroplast stroma);GO:0009579(thylakoid);GO:0009941(chloroplast envelope);GO:0016491(oxidoreductase activity);GO:0016631(enoyl-[acyl-carrier-protein] reductase activity);GO:0055114(…	01212(Fatty acid metabolism);00061(Fatty acid biosynthesis);00780(Biotin metabolism)	1.08917	2.18002	1.3561	3.74596	2.74683	4.03267	2.27563	1.18627	7.12656e-07	3.87059e-06	enoyl-[acyl-carrier-protein] reductase [NADH] 2
Solyc08g082590.3	GO:0005634(nucleus);GO:0005884(actin filament);GO:0009055(electron carrier activity);GO:0009902(chloroplast relocation);GO:0015035(protein disulfide oxidoreductase activity);GO:0045454(cell redox homeostasis);GO:0051017(actin filament bundle assembly)	NA	0.030598	0.023658	0	0.504675	0.376512	0.302525	21.8172	4.44739	7.17405e-07	3.89547e-06
Solyc03g007860.1	GO:0003674(molecular_function);GO:0008150(biological_process);GO:0009507(chloroplast);GO:0009535(chloroplast thylakoid membrane);GO:0016021(integral component of membrane)	NA	1.24745	0.702287	0.627828	3.89669	3.55161	2.2038	3.74465	1.90483	7.33427e-07	3.9778e-06
Solyc03g020040.3	GO:0004867(serine-type endopeptidase inhibitor activity);GO:0005575(cellular_component);GO:0050830(defense response to Gram-positive bacterium);GO:0050832(defense response to fungus)	NA	0	0	0	0.511826	0.485408	0.378687	4586.4	12.1631	7.35563e-07	3.98844e-06
Solyc02g090150.1	GO:0000166(nucleotide binding);GO:0005634(nucleus);GO:0005834(heterotrimeric G-protein complex);GO:0008150(biological_process)	00565(Ether lipid metabolism)	0	0.015023	0	0.268796	0.400235	0.616685	85.5832	6.41926	7.60995e-07	4.11955e-06	myosin heavy chain kinase B-like
Solyc11g011750.2	GO:0003677(DNA binding);GO:0003700(transcription factor activity, sequence-specific DNA binding);GO:0005622(intracellular);GO:0005634(nucleus);GO:0006351(transcription, DNA-templated);GO:0006355(regulation of transcription, DNA-templated);GO:0006952(defense response);GO:0009507(chloroplast);GO:0009873(ethylene-activated signaling pathway);GO:0010200(response to chitin)	04075(Plant hormone signal transduction)	0.73025	0.383334	0.884063	2.92468	2.15199	1.51871	3.30157	1.72315	9.08457e-07	4.87557e-06	ethylene-responsive transcription factor 1B-like
Solyc10g080460.2	GO:0003677(DNA binding);GO:0003700(transcription factor activity, sequence-specific DNA binding);GO:0005634(nucleus);GO:0006351(transcription, DNA-templated);GO:0006355(regulation of transcription, DNA-templated)	03013(RNA transport)	1.66968	2.63868	1.79281	4.39142	3.8984	4.01712	2.01715	1.01232	9.40857e-07	5.0436e-06	uncharacterized protein LOC103984394
Solyc06g060500.1	GO:0003677(DNA binding);GO:0005634(nucleus);GO:0006351(transcription, DNA-templated);GO:0006355(regulation of transcription, DNA-templated)	NA	0	0.032633	0.055233	0.693859	1.30027	0.509551	28.4943	4.8326	9.50352e-07	5.09026e-06
Solyc03g078090.3	GO:0030599(pectinesterase activity);GO:0046910(pectinesterase inhibitor activity);GO:0071944(cell periphery)	00040(Pentose and glucuronate interconversions);00500(Starch and sucrose metabolism)	0.050905	0.044	0.060448	0.349911	0.433687	0.400168	7.61985	2.92976	1.07493e-06	5.72908e-06	hypothetical protein
Solyc03g117500.1	GO:0003674(molecular_function);GO:0005634(nucleus);GO:0008150(biological_process)	NA	1.43776	1.11672	2.50941	4.08696	4.91677	6.16242	2.99496	1.58254	1.08117e-06	5.75835e-06
Solyc04g077860.3	GO:0010223(secondary shoot formation);GO:0016787(hydrolase activity);GO:1901601(strigolactone biosynthetic process)	01200(Carbon metabolism);00640(Propanoate metabolism);00280(Valine, leucine and isoleucine degradation);00410(beta-Alanine metabolism)	1.9782	1.15815	1.45159	2.61499	3.53646	3.3325	2.06715	1.04764	1.10071e-06	5.85699e-06	3-hydroxyisobutyryl-CoA hydrolase-like protein 3
Solyc08g066420.1	GO:0004864(protein phosphatase inhibitor activity);GO:0004872(receptor activity);GO:0005634(nucleus);GO:0005737(cytoplasm);GO:0009738(abscisic acid-activated signaling pathway);GO:0010427(abscisic acid binding);GO:0080163(regulation of protein serine/threonine phosphatase activity)	NA	0.480603	0.461867	1.84569	8.46106	8.95389	7.51463	8.94124	3.16048	1.11596e-06	5.93272e-06
Solyc10g009580.3	GO:0009813(flavonoid biosynthetic process);GO:0043231(intracellular membrane-bounded organelle);GO:0052696(flavonoid glucuronidation);GO:0080043(quercetin 3-O-glucosyltransferase activity);GO:0080044(quercetin 7-O-glucosyltransferase activity)	03013(RNA transport)	0	0	0	0.466229	0.122425	0.249611	2794.22	11.4482	1.14913e-06	6.1006e-06	hydroquinone glucosyltransferase
Solyc09g072790.3	GO:0000166(nucleotide binding);GO:0003676(nucleic acid binding);GO:0003723(RNA binding);GO:0005634(nucleus)	03015(mRNA surveillance pathway)	0.829966	1.36024	1.3866	2.51782	2.69905	2.20598	2.07527	1.0533	1.18957e-06	6.30951e-06	heterogeneous nuclear ribonucleoprotein 1-like
Solyc05g006510.1	GO:0000271(polysaccharide biosynthetic process);GO:0005794(Golgi apparatus);GO:0016757(transferase activity, transferring glycosyl groups)	00500(Starch and sucrose metabolism);00520(Amino sugar and nucleotide sugar metabolism)	2.44607	1.09785	1.01917	4.0914	3.81552	3.64124	2.53077	1.33958	1.24672e-06	6.6035e-06	probable galacturonosyltransferase 6
Solyc10g055240.2	GO:0005576(extracellular region);GO:0006629(lipid metabolic process);GO:0008081(phosphoric diester hydrolase activity)	NA	0	0.048886	0.149435	0.901548	0.654516	0.54872	10.613	3.40776	1.27076e-06	6.71852e-06
Solyc03g115000.3	GO:0003674(molecular_function);GO:0005634(nucleus);GO:0008150(biological_process);GO:0009506(plasmodesma)	NA	0.446471	0.678599	0.466051	0.814872	1.22672	1.73987	2.3766	1.2489	1.28912e-06	6.80472e-06
Solyc12g005240.1	GO:0003674(molecular_function);GO:0008150(biological_process);GO:0009507(chloroplast)	NA	0.280397	0.295168	0.099587	1.16111	0.936473	1.44434	5.24611	2.39125	1.37109e-06	7.21597e-06
Solyc12g019550.2	GO:0005943(phosphatidylinositol 3-kinase complex, class IA);GO:0009507(chloroplast);GO:0009534(chloroplast thylakoid)	NA	0	0	0	0.218935	0.766204	0.643996	5430.45	12.4069	1.43672e-06	7.54587e-06
Solyc10g083890.2	GO:0004089(carbonate dehydratase activity);GO:0006730(one-carbon metabolic process);GO:0008270(zinc ion binding);GO:0009507(chloroplast);GO:0009570(chloroplast stroma)	00910(Nitrogen metabolism)	0	0	0	0.065944	0.228909	0.142251	1457.01	10.5088	1.43915e-06	7.55692e-06	alpha carbonic anhydrase 7-like
Solyc08g008630.3	GO:0003674(molecular_function);GO:0008150(biological_process);GO:0009534(chloroplast thylakoid);GO:0009941(chloroplast envelope)	00906(Carotenoid biosynthesis)	0.179326	0.278766	0.68641	1.80607	1.56055	1.29291	4.07123	2.02547	1.46091e-06	7.66421e-06	beta-carotene isomerase D27
Solyc05g008070.3	GO:0005524(ATP binding);GO:0005634(nucleus);GO:0005737(cytoplasm);GO:0005886(plasma membrane);GO:0006952(defense response);GO:0009626(plant-type hypersensitive response);GO:0009814(defense response, incompatible interaction);GO:0043531(ADP binding)	04626(Plant-pathogen interaction)	0.295473	0.236745	0.0753	0.600804	0.994966	0.783807	3.91688	1.96971	1.50076e-06	7.86255e-06	putative late blight resistance protein homolog R1B-14
Solyc09g015380.1	GO:0004864(protein phosphatase inhibitor activity);GO:0004872(receptor activity);GO:0005634(nucleus);GO:0005737(cytoplasm);GO:0009738(abscisic acid-activated signaling pathway);GO:0010427(abscisic acid binding);GO:0080163(regulation of protein serine/threonine phosphatase activity)	04075(Plant hormone signal transduction)	0.083376	0.285616	0.220708	1.33422	2.18633	0.994343	7.65625	2.93664	1.52913e-06	8.00575e-06	abscisic acid receptor PYL4-like
Solyc06g074990.2	GO:0005886(plasma membrane);GO:0015112(nitrate transmembrane transporter activity);GO:0015706(nitrate transport)	00910(Nitrogen metabolism)	0.717732	0.142205	0.508867	1.2451	1.74124	1.77535	3.47872	1.79856	1.55762e-06	8.14937e-06	nitrate transporter 2.1
Solyc03g096430.1	NA	NA	3.5395	2.61094	2.3506	5.98153	9.64546	13.3537	3.40907	1.76938	1.56571e-06	8.18986e-06
Solyc06g072460.1	GO:0005634(nucleus)	NA	1.2156	1.22872	0.702506	2.91233	2.62917	2.27361	2.48349	1.31237	1.6568e-06	8.64673e-06
Solyc10g009380.3	NA	NA	0.119007	0.112494	0.237894	0.640995	0.882914	0.706998	4.75273	2.24876	1.82721e-06	9.49317e-06
Solyc12g013710.2	GO:0005515(protein binding);GO:0009507(chloroplast);GO:0009534(chloroplast thylakoid);GO:0009535(chloroplast thylakoid membrane);GO:0009707(chloroplast outer membrane);GO:0009723(response to ethylene);GO:0009941(chloroplast envelope);GO:0015979(photosynthesis);GO:0015995(chlorophyll biosynthetic process);GO:0016020(membrane);GO:0016491(oxidoreductase activity);GO:0016630(protochlorophyllide reduc…	00860(Porphyrin and chlorophyll metabolism)	0.083515	0.099731	0.261424	0.499534	0.761179	0.914909	4.89267	2.29062	1.82909e-06	9.50081e-06	protochlorophyllide reductase-like
Solyc01g008530.3	GO:0004022(alcohol dehydrogenase (NAD) activity);GO:0050662(coenzyme binding);GO:0055114(oxidation-reduction process)	00940(Phenylpropanoid biosynthesis)	0.056449	0.524758	0.300881	1.35757	1.56136	1.40179	4.89829	2.29228	1.90567e-06	9.87641e-06	hypothetical protein
Solyc11g021360.2	NA	NA	1.97837	1.16606	1.68895	3.12942	4.07698	3.84609	2.2867	1.19327	2.01767e-06	1.04358e-05
Solyc12g042500.2	GO:0003674(molecular_function);GO:0005576(extracellular region);GO:0009739(response to gibberellin);GO:0009740(gibberellic acid mediated signaling pathway)	00563(Glycosylphosphatidylinositol(GPI)-anchor biosynthesis)	3.81106	2.34417	2.08866	5.35838	7.98735	5.31289	2.26333	1.17845	2.02574e-06	1.04752e-05	uncharacterized LOC104608881
Solyc04g057980.3	GO:0006810(transport);GO:0009507(chloroplast);GO:0009535(chloroplast thylakoid membrane);GO:0010258(NADH dehydrogenase complex (plastoquinone) assembly);GO:0010598(NAD(P)H dehydrogenase complex (plastoquinone));GO:0016655(oxidoreductase activity, acting on NAD(P)H, quinone or similar compound as acceptor);GO:0048038(quinone binding);GO:0055114(oxidation-reduction process)	NA	0	0	0	0.86426	0.104838	0.393953	4543.5	12.1496	2.08742e-06	1.07735e-05
Solyc05g055370.1	NA	NA	7.79416	7.17735	6.852	18.3416	12.8294	14.2309	2.08041	1.05687	2.13201e-06	1.09952e-05
Solyc02g087410.3	GO:0016021(integral component of membrane);GO:0042626(ATPase activity, coupled to transmembrane movement of substances);GO:0055085(transmembrane transport)	02010(ABC transporters)	0.011277	0.039236	0.055099	0.255507	0.23661	0.209855	6.64671	2.73264	2.23321e-06	1.14914e-05	ABC transporter B family member 15-like
Solyc06g053265.1	NA	NA	0.158799	0.027537	0.195717	0.837944	1.28011	1.24877	8.81245	3.13954	2.42974e-06	1.24555e-05
Solyc05g007680.1	GO:0003674(molecular_function);GO:0008150(biological_process)	NA	0.663223	0.411494	0.498302	1.29814	1.61356	1.48437	2.79467	1.48268	2.43537e-06	1.24793e-05
Solyc10g079870.2	GO:0005576(extracellular region);GO:0005773(vacuole);GO:0009823(cytokinin catabolic process);GO:0016614(oxidoreductase activity, acting on CH-OH group of donors);GO:0019139(cytokinin dehydrogenase activity);GO:0048507(meristem development);GO:0050660(flavin adenine dinucleotide binding);GO:0055114(oxidation-reduction process)	00908(Zeatin biosynthesis)	0.405831	0.399075	0.817971	1.25936	1.43683	1.32816	2.47976	1.3102	2.56444e-06	1.30995e-05	cytokinin dehydrogenase 1-like
Solyc06g054100.2	GO:0005215(transporter activity);GO:0006810(transport);GO:0008517(folic acid transporter activity);GO:0009507(chloroplast);GO:0009941(chloroplast envelope);GO:0015231(5-formyltetrahydrofolate transporter activity);GO:0015350(methotrexate transporter activity);GO:0016020(membrane);GO:0016021(integral component of membrane);GO:0031969(chloroplast membrane);GO:0051958(methotrexate transport)	NA	0	0	0	0.230448	0.229662	0.357936	2726.82	11.413	2.80929e-06	1.42902e-05
Solyc02g069110.3	GO:0004197(cysteine-type endopeptidase activity);GO:0005615(extracellular space);GO:0005764(lysosome);GO:0051603(proteolysis involved in cellular protein catabolic process)	04145(Phagosome)	0.958139	0.792942	0.85657	1.50709	2.73626	2.11301	2.43758	1.28545	2.82383e-06	1.4361e-05	ervatamin-B-like
Solyc02g080220.3	GO:0030599(pectinesterase activity);GO:0046910(pectinesterase inhibitor activity);GO:0071944(cell periphery)	00040(Pentose and glucuronate interconversions);00500(Starch and sucrose metabolism)	0.265161	0.334199	0.285002	0.960879	0.967314	0.764808	3.04513	1.60651	2.9243e-06	1.48523e-05	pectinesterase-like
Solyc08g013690.2	GO:0003677(DNA binding);GO:0003700(transcription factor activity, sequence-specific DNA binding);GO:0005634(nucleus);GO:0006351(transcription, DNA-templated);GO:0006355(regulation of transcription, DNA-templated);GO:0009908(flower development);GO:0048366(leaf development)	NA	0.061951	0.119013	0.157227	0.800751	0.72919	0.376589	5.63744	2.49504	3.13642e-06	1.58773e-05
Solyc10g084660.2	GO:0003779(actin binding);GO:0005622(intracellular);GO:0005737(cytoplasm);GO:0009870(defense response signaling pathway, resistance gene-dependent);GO:0015629(actin cytoskeleton);GO:0030042(actin filament depolymerization);GO:0042742(defense response to bacterium)	NA	0.145635	0.170566	0.103921	0.760492	0.638763	0.665604	4.9149	2.29716	3.16217e-06	1.60006e-05
Solyc03g097320.3	GO:0001053(plastid sigma factor activity);GO:0003677(DNA binding);GO:0003700(transcription factor activity, sequence-specific DNA binding);GO:0003899(DNA-directed RNA polymerase activity);GO:0005515(protein binding);GO:0006352(DNA-templated transcription, initiation);GO:0006355(regulation of transcription, DNA-templated);GO:0009507(chloroplast);GO:0016987(sigma factor activity);GO:0071461(cellula…	00970(Aminoacyl-tRNA biosynthesis)	0.124339	0.141863	0.218533	0.416904	0.615872	0.719386	3.61468	1.85387	3.54716e-06	1.78587e-05	hypothetical protein
Solyc05g044630.3	GO:0005198(structural molecule activity);GO:0005506(iron ion binding);GO:0009507(chloroplast);GO:0009570(chloroplast stroma);GO:0009658(chloroplast organization);GO:0016226(iron-sulfur cluster assembly);GO:0051536(iron-sulfur cluster binding)	NA	0.988631	1.72928	1.60203	2.89307	3.0041	3.35308	2.14129	1.09848	3.65836e-06	1.83905e-05
Solyc06g068380.3	GO:0003674(molecular_function);GO:0005737(cytoplasm);GO:0008150(biological_process)	NA	1.5657	1.12148	1.23357	2.80856	3.02162	2.08051	2.01765	1.01267	3.78866e-06	1.90124e-05
Solyc03g093610.1	GO:0001944(vasculature development);GO:0003677(DNA binding);GO:0003700(transcription factor activity, sequence-specific DNA binding);GO:0005634(nucleus);GO:0005643(nuclear pore);GO:0006351(transcription, DNA-templated);GO:0006355(regulation of transcription, DNA-templated);GO:0006952(defense response);GO:0009873(ethylene-activated signaling pathway);GO:0010200(response to chitin);GO:0045893(posit…	04626(Plant-pathogen interaction)	1.06026	1.6996	1.49072	3.29763	4.06049	3.06169	2.45139	1.2936	3.89753e-06	1.95376e-05	ethylene-responsive transcription factor 1
Solyc04g050950.3	GO:0003674(molecular_function);GO:0006952(defense response);GO:0009507(chloroplast);GO:0009607(response to biotic stimulus)	NA	0	0	0.16044	1.26142	1.30957	0.677164	20.2453	4.33951	4.11215e-06	2.05643e-05
Solyc12g044250.2	GO:0047995(hydroxyphenylpyruvate reductase activity);GO:0055114(oxidation-reduction process)	01200(Carbon metabolism);00630(Glyoxylate and dicarboxylate metabolism);00260(Glycine, serine and threonine metabolism)	0.147806	0.539316	0.325958	1.47083	1.58201	0.867515	3.86975	1.95224	4.1418e-06	2.07036e-05	hydroxyphenylpyruvate reductase-like
Solyc04g008260.3	GO:0003993(acid phosphatase activity);GO:0004722(protein serine/threonine phosphatase activity);GO:0005576(extracellular region);GO:0005773(vacuole);GO:0016311(dephosphorylation);GO:0046872(metal ion binding)	NA	0.705435	0.496943	1.25312	1.55688	2.3494	3.45692	2.99865	1.58431	4.16455e-06	2.08128e-05
Solyc06g050370.1	GO:0003674(molecular_function);GO:0008150(biological_process);GO:0009507(chloroplast)	NA	1.43863	1.1165	1.24736	2.84442	3.24372	4.23316	2.71435	1.44061	4.17116e-06	2.08413e-05
Solyc05g055845.1	GO:0009813(flavonoid biosynthetic process);GO:0043231(intracellular membrane-bounded organelle);GO:0052696(flavonoid glucuronidation);GO:0080043(quercetin 3-O-glucosyltransferase activity);GO:0080044(quercetin 7-O-glucosyltransferase activity)	NA	0.092872	0.068126	0.068839	0.795443	1.08031	0.31158	9.51691	3.25049	4.24744e-06	2.12087e-05
Solyc12g096490.2	GO:0003674(molecular_function);GO:0006865(amino acid transport);GO:0016021(integral component of membrane);GO:0080143(regulation of amino acid export)	NA	0.326832	0.41178	0.364859	1.37174	1.25729	1.5864	3.82016	1.93363	4.25322e-06	2.1233e-05
Solyc10g006000.3	GO:0003677(DNA binding);GO:0003682(chromatin binding);GO:0005515(protein binding);GO:0005634(nucleus);GO:0005829(cytosol);GO:0006338(chromatin remodeling);GO:0009651(response to salt stress);GO:0045892(negative regulation of transcription, DNA-templated)	00073(Cutin, suberine and wax biosynthesis)	0	0	0	0.147038	0.117096	0.175178	1464.37	10.5161	4.47295e-06	2.22818e-05	hypothetical protein
Solyc07g064010.3	GO:0003779(actin binding);GO:0005618(cell wall);GO:0005737(cytoplasm);GO:0005886(plasma membrane);GO:0009524(phragmoplast);GO:0009960(endosperm development);GO:0016021(integral component of membrane);GO:0030041(actin filament polymerization);GO:0045010(actin nucleation);GO:0048317(seed morphogenesis)	NA	0.160384	0.281118	0.172259	0.936896	0.636954	0.376593	3.17785	1.66805	4.53073e-06	2.25453e-05
Solyc10g076460.2	GO:0003677(DNA binding);GO:0003700(transcription factor activity, sequence-specific DNA binding);GO:0005634(nucleus);GO:0006351(transcription, DNA-templated);GO:0006355(regulation of transcription, DNA-templated)	04933(AGE-RAGE signaling pathway in diabetic complications)	0	0	0	0.416097	0.265589	0.043618	2417.68	11.2394	4.55905e-06	2.2657e-05	hypothetical protein
Solyc01g094460.3	GO:0003677(DNA binding);GO:0005634(nucleus);GO:0006351(transcription, DNA-templated);GO:0006355(regulation of transcription, DNA-templated)	NA	0.14031	0.168826	0.203958	0.302532	0.351616	0.420256	2.09397	1.06624	4.62529e-06	2.29713e-05
Solyc12g006460.2	GO:0004497(monooxygenase activity);GO:0005783(endoplasmic reticulum);GO:0007275(multicellular organism development);GO:0010268(brassinosteroid homeostasis);GO:0016125(sterol metabolic process);GO:0016132(brassinosteroid biosynthetic process)	00904(Diterpenoid biosynthesis)	0	0.0213	0.020436	0.171588	0.311332	0.481929	23.1179	4.53094	4.74477e-06	2.35444e-05	ent-kaurenoic acid oxidase 2
Solyc06g068570.3	GO:0000981(RNA polymerase II transcription factor activity, sequence-specific DNA binding);GO:0003677(DNA binding);GO:0003700(transcription factor activity, sequence-specific DNA binding);GO:0005634(nucleus);GO:0006351(transcription, DNA-templated);GO:0006355(regulation of transcription, DNA-templated);GO:0007275(multicellular organism development);GO:0009873(ethylene-activated signaling pathway)…	04626(Plant-pathogen interaction)	0.51732	1.19952	0.969218	2.10508	2.05674	3.4564	2.8362	1.50396	5.06636e-06	2.50434e-05	pathogenesis-related genes transcriptional activator PTI6
Solyc08g066490.3	GO:0004674(protein serine/threonine kinase activity);GO:0004702(receptor signaling protein serine/threonine kinase activity);GO:0005515(protein binding);GO:0005524(ATP binding);GO:0005886(plasma membrane);GO:0006468(protein phosphorylation);GO:0007169(transmembrane receptor protein tyrosine kinase signaling pathway);GO:0007172(signal complex assembly);GO:0007275(multicellular organism development…	04626(Plant-pathogen interaction)	0.086569	0.04505	0.06552	0.298598	0.228418	0.358075	4.48968	2.16661	5.33851e-06	2.63492e-05	probable LRR receptor-like serine/threonine-protein kinase At3g47570
Solyc07g008020.3	GO:0003700(transcription factor activity, sequence-specific DNA binding);GO:0005634(nucleus);GO:0006351(transcription, DNA-templated);GO:0006355(regulation of transcription, DNA-templated);GO:0009733(response to auxin);GO:0009734(auxin-activated signaling pathway);GO:0010114(response to red light);GO:0010218(response to far red light)	04075(Plant hormone signal transduction)	0	0	0	0.261474	0.458032	0.384993	3681.66	11.8461	5.71505e-06	2.81236e-05	IAA35
Solyc08g074495.1	GO:0008150(biological_process);GO:0009507(chloroplast);GO:0009543(chloroplast thylakoid lumen);GO:0016740(transferase activity)	NA	0.113854	0.586125	0.096016	2.32054	1.96393	0.917649	6.53537	2.70827	5.79263e-06	2.84811e-05
Solyc08g081850.1	GO:0003674(molecular_function);GO:0005886(plasma membrane);GO:0008150(biological_process);GO:0016021(integral component of membrane)	NA	0.548751	0.714147	0.525772	1.39926	1.71218	2.24294	2.99349	1.58183	5.92711e-06	2.91174e-05
Solyc03g026000.3	NA	NA	0.392361	0.424619	0.314115	1.54356	1.20603	1.3019	3.58193	1.84074	6.08361e-06	2.98482e-05
Solyc05g050110.3	GO:0003674(molecular_function);GO:0008150(biological_process);GO:0009507(chloroplast)	NA	0.306725	0.031756	0.168837	0.734845	0.871548	1.31518	5.75887	2.52578	6.39838e-06	3.12995e-05
Solyc06g065440.1	GO:0003700(transcription factor activity, sequence-specific DNA binding)	NA	0.562544	0.347865	0.50712	1.01014	1.61178	2.0444	3.29187	1.71891	6.47671e-06	3.16692e-05
Solyc10g074950.2	GO:0003674(molecular_function);GO:0008150(biological_process);GO:0016021(integral component of membrane)	NA	0.031065	0	0.113111	0.475898	0.802735	0.474267	12.1581	3.60384	6.52451e-06	3.18827e-05
Solyc05g009480.1	NA	NA	0.93748	0.510312	0.232971	2.75798	3.5715	2.28285	5.12405	2.35729	6.76458e-06	3.29791e-05
Solyc10g083700.3	GO:0016020(membrane);GO:0016709(oxidoreductase activity, acting on paired donors, with incorporation or reduction of molecular oxygen, NAD(P)H as one donor, and incorporation of one atom of oxygen);GO:0044550(secondary metabolite biosynthetic process)	00380(Tryptophan metabolism)	0.739914	0.595232	1.29186	2.08815	2.19852	1.81334	2.32204	1.21539	6.84467e-06	3.33344e-05	cytochrome P450
Solyc02g089050.3	GO:0003674(molecular_function);GO:0005634(nucleus);GO:0008150(biological_process);GO:0009506(plasmodesma)	NA	0.015181	0	0	0.11993	0.130083	0.146581	26.1244	4.70732	7.11567e-06	3.45958e-05
Solyc03g034400.3	GO:0006855(drug transmembrane transport);GO:0015238(drug transmembrane transporter activity)	03030(DNA replication);03410(Base excision repair);03420(Nucleotide excision repair);03430(Mismatch repair)	0	0	0	0.13029	0.326819	0.097935	1850.15	10.8534	7.15731e-06	3.47764e-05	DNA ligase 1-like
Solyc02g080620.3	GO:0004664(prephenate dehydratase activity);GO:0009094(L-phenylalanine biosynthetic process);GO:0009507(chloroplast);GO:0009570(chloroplast stroma);GO:0016597(amino acid binding);GO:0047769(arogenate dehydratase activity)	01230(Biosynthesis of amino acids);00400(Phenylalanine, tyrosine and tryptophan biosynthesis)	0.71866	0.709381	1.34486	1.68594	2.06306	2.44744	2.23464	1.16004	7.17134e-06	3.48225e-05	arogenate dehydratase/prephenate dehydratase 1
Solyc07g006670.1	GO:0005737(cytoplasm);GO:0016740(transferase activity);GO:0016747(transferase activity, transferring acyl groups other than amino-acyl groups)	00940(Phenylpropanoid biosynthesis);00945(Stilbenoid, diarylheptanoid and gingerol biosynthesis);00941(Flavonoid biosynthesis)	0.258602	0.282189	0.071589	0.758993	0.766076	1.36315	4.71638	2.23768	7.34835e-06	3.56446e-05	vinorine synthase-like
Solyc07g017880.3	GO:0004601(peroxidase activity);GO:0005576(extracellular region);GO:0006979(response to oxidative stress);GO:0020037(heme binding);GO:0042744(hydrogen peroxide catabolic process);GO:0046872(metal ion binding);GO:0055114(oxidation-reduction process)	00940(Phenylpropanoid biosynthesis)	0.287061	0.165828	0.279201	1.12202	1.416	0.570436	4.246	2.0861	7.40394e-06	3.58841e-05	peroxidase 16
Solyc05g052590.1	GO:0004674(protein serine/threonine kinase activity);GO:0005524(ATP binding);GO:0005886(plasma membrane);GO:0006468(protein phosphorylation);GO:0016021(integral component of membrane);GO:0016301(kinase activity);GO:0042803(protein homodimerization activity)	04626(Plant-pathogen interaction)	0.214933	0.442777	0.632007	1.05912	1.41665	1.13137	2.79685	1.4838	7.61921e-06	3.68578e-05	chitin elicitor receptor kinase 1-like
Solyc06g053290.1	GO:0003674(molecular_function);GO:0009733(response to auxin)	04075(Plant hormone signal transduction)	5.03698	3.64706	5.1021	13.3445	9.85129	7.67394	2.23918	1.16297	7.78953e-06	3.76266e-05	auxin-induced protein X15
Solyc07g052610.3	GO:0000079(regulation of cyclin-dependent protein serine/threonine kinase activity);GO:0004693(cyclin-dependent protein serine/threonine kinase activity);GO:0005515(protein binding);GO:0005634(nucleus);GO:0007049(cell cycle);GO:0019901(protein kinase binding);GO:0051301(cell division);GO:0051726(regulation of cell cycle)	01200(Carbon metabolism);01210(2-Oxocarboxylic acid metabolism);01230(Biosynthesis of amino acids);00020(Citrate cycle (TCA cycle));00630(Glyoxylate and dicarboxylate metabolism)	0	0.095417	0	1.07028	0.810393	0.33233	23.1929	4.53561	8.00148e-06	3.85697e-05	uncharacterized LOC106363601
Solyc03g005190.3	NA	NA	0.267999	0.333216	0.398457	0.942486	1.24469	1.47004	3.65842	1.87122	8.10484e-06	3.90272e-05
Solyc06g065000.2	GO:0005524(ATP binding);GO:0005634(nucleus);GO:0005737(cytoplasm);GO:0005886(plasma membrane);GO:0006952(defense response);GO:0009626(plant-type hypersensitive response);GO:0009814(defense response, incompatible interaction);GO:0043531(ADP binding)	04626(Plant-pathogen interaction)	0	0	0	0.171771	0.137175	0.173516	1608.21	10.6512	8.29848e-06	3.99347e-05	putative late blight resistance protein homolog R1B-14
Solyc05g055270.1	NA	NA	0.43253	0.12546	0.873048	2.15779	1.40135	4.36467	5.53711	2.46913	8.46248e-06	4.06731e-05
Solyc07g006610.3	GO:0004672(protein kinase activity);GO:0005524(ATP binding);GO:0005886(plasma membrane);GO:0006468(protein phosphorylation);GO:0009506(plasmodesma);GO:0016301(kinase activity)	04626(Plant-pathogen interaction)	0	0.015767	0.056633	0.510482	0.119712	0.27159	12.4556	3.63872	8.71416e-06	4.17784e-05	serine/threonine-protein kinase PBS1
Solyc05g050700.1	GO:0005886(plasma membrane);GO:0007165(signal transduction)	04626(Plant-pathogen interaction)	0	0.03205	0	0.519212	0.273343	0.342855	35.4262	5.14675	8.84768e-06	4.23833e-05	hypothetical protein
Solyc08g082670.3	GO:0000139(Golgi membrane);GO:0000271(polysaccharide biosynthetic process);GO:0005886(plasma membrane);GO:0016021(integral component of membrane);GO:0016740(transferase activity);GO:0016757(transferase activity, transferring glycosyl groups);GO:0016759(cellulose synthase activity);GO:0016760(cellulose synthase (UDP-forming) activity);GO:0030244(cellulose biosynthetic process);GO:0071555(cell wall…	00500(Starch and sucrose metabolism);00520(Amino sugar and nucleotide sugar metabolism)	0.06058	0.00668	0.054548	0.208323	0.1263	0.367016	5.7602	2.52612	8.9031e-06	4.26312e-05	probable mixed-linked glucan synthase 8
Solyc08g016270.2	GO:0007165(signal transduction);GO:0016021(integral component of membrane)	04626(Plant-pathogen interaction)	0.163939	0.165305	0.11543	0.419736	0.37256	0.561485	3.04443	1.60617	9.04224e-06	4.32526e-05	LRR receptor-like serine/threonine-protein kinase FLS2
Solyc09g005180.3	GO:0003885(D-arabinono-1,4-lactone oxidase activity);GO:0005576(extracellular region);GO:0016020(membrane);GO:0019853(L-ascorbic acid biosynthetic process);GO:0050105(L-gulonolactone oxidase activity);GO:0050660(flavin adenine dinucleotide binding);GO:0055114(oxidation-reduction process)	NA	0	0	0	0.125416	0.154996	0.14111	1405.07	10.4564	9.15208e-06	4.37689e-05
Solyc02g065470.1	GO:0003674(molecular_function);GO:0005576(extracellular region);GO:0008150(biological_process)	04075(Plant hormone signal transduction);04626(Plant-pathogen interaction)	4.64253	5.21371	3.56948	9.67937	6.12759	12.7003	2.12333	1.08633	9.26647e-06	4.42793e-05	CAP
Solyc01g005410.3	GO:0005811(lipid particle);GO:0009507(chloroplast);GO:0009737(response to abscisic acid);GO:0009819(drought recovery);GO:0046872(metal ion binding);GO:0055114(oxidation-reduction process);GO:1990137(plant seed peroxidase activity)	00073(Cutin, suberine and wax biosynthesis)	1.72189	1.64725	2.29861	3.48095	4.57083	3.94043	2.11587	1.08125	1.20737e-05	5.6893e-05	probable peroxygenase 5
Solyc00g187055.1	NA	NA	0.135649	0.045271	0.267012	1.28081	0.781774	0.99364	6.82296	2.7704	1.25679e-05	5.90894e-05
Solyc06g048790.1	GO:0003674(molecular_function);GO:0005634(nucleus);GO:0005886(plasma membrane);GO:0008150(biological_process);GO:0016021(integral component of membrane)	NA	0.454995	0.98634	0.473742	1.23854	2.15033	1.90962	2.76673	1.46818	1.27965e-05	6.00784e-05
Solyc03g058950.3	GO:0000828(inositol hexakisphosphate kinase activity);GO:0000829(inositol heptakisphosphate kinase activity);GO:0003993(acid phosphatase activity);GO:0005737(cytoplasm);GO:0005886(plasma membrane);GO:0009817(defense response to fungus, incompatible interaction);GO:0009861(jasmonic acid and ethylene-dependent systemic resistance);GO:0032958(inositol phosphate biosynthetic process)	04070(Phosphatidylinositol signaling system)	0.546287	0.264239	0.197816	0.850211	0.870097	0.900974	2.5996	1.37829	1.28361e-05	6.02524e-05	inositol hexakisphosphate and diphosphoinositol-pentakisphosphate kinase 2-like
Solyc03g013240.3	GO:0003674(molecular_function);GO:0007623(circadian rhythm);GO:0009507(chloroplast)	03030(DNA replication);03420(Nucleotide excision repair);03430(Mismatch repair)	0.541004	0.219703	0.174582	0.898327	1.2315	1.05363	3.40371	1.76711	1.29659e-05	6.08121e-05	Replication factor C subunit 2
Solyc08g082710.3	GO:0003674(molecular_function);GO:0005737(cytoplasm);GO:0005856(cytoskeleton);GO:0008150(biological_process)	NA	0.548708	0.9973	0.556604	1.24445	2.19887	2.01624	2.59656	1.3766	1.34268e-05	6.28333e-05
Solyc12g087920.1	GO:0004674(protein serine/threonine kinase activity);GO:0005886(plasma membrane);GO:0006468(protein phosphorylation);GO:0006952(defense response);GO:0009506(plasmodesma)	00520(Amino sugar and nucleotide sugar metabolism)	0	0	0.027821	0.187142	0.446574	0.194511	29.7699	4.89578	1.35344e-05	6.33239e-05	G-type lectin S-receptor-like serine/threonine-protein kinase At1g11300
Solyc09g098180.3	GO:0005515(protein binding);GO:0005516(calmodulin binding);GO:0005634(nucleus);GO:0005886(plasma membrane);GO:0030414(peptidase inhibitor activity);GO:0042742(defense response to bacterium)	NA	0.791197	0.868687	0.8323	1.41846	2.3595	1.66638	2.18457	1.12735	1.36051e-05	6.3642e-05
Solyc10g075160.1	GO:0009055(electron carrier activity);GO:0009416(response to light stimulus);GO:0009507(chloroplast);GO:0009570(chloroplast stroma);GO:0009643(photosynthetic acclimation);GO:0009767(photosynthetic electron transport chain);GO:0046872(metal ion binding);GO:0051537(2 iron, 2 sulfur cluster binding)	00195(Photosynthesis)	0.237941	0.343253	0.820184	1.71521	2.0074	3.85174	5.40493	2.43428	1.3895e-05	6.49323e-05	ferredoxin
Solyc05g006110.3	GO:0003674(molecular_function);GO:0009642(response to light intensity);GO:0010468(regulation of gene expression);GO:0042646(plastid nucleoid)	NA	0.392774	0.239965	0.207937	1.24998	1.08976	1.1743	4.18003	2.06351	1.41612e-05	6.61093e-05
Solyc03g044850.1	NA	NA	3.88936	4.46475	5.2123	13.5059	11.1884	8.74665	2.46499	1.30158	1.43493e-05	6.6866e-05
Solyc11g071670.2	GO:0003674(molecular_function);GO:0005739(mitochondrion);GO:0008150(biological_process)	03018(RNA degradation)	0.183858	0.212476	0.258262	0.947231	0.687851	0.693234	3.55687	1.83061	1.44419e-05	6.72297e-05	putative pentatricopeptide repeat-containing protein At5g59900
Solyc11g007980.2	GO:0016020(membrane);GO:0016709(oxidoreductase activity, acting on paired donors, with incorporation or reduction of molecular oxygen, NAD(P)H as one donor, and incorporation of one atom of oxygen);GO:0044550(secondary metabolite biosynthetic process)	00909(Sesquiterpenoid and triterpenoid biosynthesis)	0	0	0	0.102961	0.321496	0.127406	1839.54	10.8451	1.48865e-05	6.9146e-05	premnaspirodiene oxygenase
Solyc03g119860.3	GO:0003755(peptidyl-prolyl cis-trans isomerase activity)	NA	0.099486	0.191975	0.10976	0.33272	0.343273	0.457918	2.82615	1.49884	1.49315e-05	6.93412e-05
Solyc10g039270.2	GO:0003755(peptidyl-prolyl cis-trans isomerase activity);GO:0005528(FK506 binding);GO:0005789(endoplasmic reticulum membrane);GO:0061077(chaperone-mediated protein folding)	NA	0.874036	0.941722	1.10784	1.91938	2.4411	1.9982	2.17495	1.12098	1.53003e-05	7.09966e-05
Solyc10g007120.3	GO:0003674(molecular_function);GO:0008150(biological_process);GO:0009507(chloroplast);GO:0009535(chloroplast thylakoid membrane);GO:0016021(integral component of membrane)	NA	1.13685	1.17829	1.34184	3.69883	2.66628	2.21521	2.34628	1.23038	1.55725e-05	7.21874e-05
Solyc10g078410.2	GO:0003674(molecular_function);GO:0008150(biological_process);GO:0009507(chloroplast)	00650(Butanoate metabolism);00072(Synthesis and degradation of ketone bodies);00280(Valine, leucine and isoleucine degradation);04146(Peroxisome)	0	0	0	0.138506	0.222389	0.095169	1520.21	10.5701	1.56594e-05	7.25463e-05	hydroxymethylglutaryl-CoA lyase
Solyc10g050110.1	GO:0005886(plasma membrane);GO:0009507(chloroplast)	03010(Ribosome)	0.365292	0.937217	0.528255	1.96511	1.94664	1.32648	2.86123	1.51664	1.57951e-05	7.31311e-05	hypothetical protein
Solyc01g079790.3	GO:0005524(ATP binding);GO:0005978(glycogen biosynthetic process);GO:0008878(glucose-1-phosphate adenylyltransferase activity);GO:0009507(chloroplast);GO:0009570(chloroplast stroma);GO:0009941(chloroplast envelope);GO:0019252(starch biosynthetic process)	00500(Starch and sucrose metabolism);00520(Amino sugar and nucleotide sugar metabolism)	0.068925	0.36105	0.254493	0.659318	0.881068	0.882359	3.5396	1.82359	1.67823e-05	7.7562e-05	ADP-glucose pyrophosphorylase large subunit
Solyc02g069920.3	GO:0005524(ATP binding);GO:0005739(mitochondrion);GO:0005777(peroxisome);GO:0005778(peroxisomal membrane);GO:0008756(o-succinylbenzoate-CoA ligase activity);GO:0009507(chloroplast);GO:0016021(integral component of membrane);GO:0016208(AMP binding);GO:0031969(chloroplast membrane);GO:0042372(phylloquinone biosynthetic process)	00130(Ubiquinone and other terpenoid-quinone biosynthesis)	0.119855	0.139925	0	0.668328	0.427824	1.21015	8.8779	3.15022	1.72983e-05	7.97391e-05	2-succinylbenzoate--CoA ligase
Solyc07g045040.3	GO:0051213(dioxygenase activity)	00941(Flavonoid biosynthesis)	0.324154	0.226937	0.257738	0.734336	1.31578	0.970634	3.73473	1.901	1.76003e-05	8.10665e-05	flavonol synthase/flavanone 3-hydroxylase-like
Solyc07g008550.3	GO:0003993(acid phosphatase activity);GO:0004722(protein serine/threonine phosphatase activity);GO:0005576(extracellular region);GO:0016311(dephosphorylation);GO:0046872(metal ion binding)	NA	0.172312	0.21759	0.103948	0.615194	0.487022	0.586558	3.41961	1.77383	1.89222e-05	8.69474e-05
Solyc05g021370.2	NA	NA	0.24125	0.026292	0.118109	1.04744	0.711986	0.660729	6.27551	2.64973	1.96423e-05	9.01304e-05
Solyc04g071930.3	GO:0003674(molecular_function);GO:0009507(chloroplast);GO:0009534(chloroplast thylakoid);GO:0009535(chloroplast thylakoid membrane);GO:0009642(response to light intensity)	NA	3.12152	3.51957	2.1219	5.76332	4.16156	8.77797	2.1343	1.09376	1.97584e-05	9.06274e-05
Solyc03g113960.3	GO:0005516(calmodulin binding);GO:0005634(nucleus);GO:0006950(response to stress)	NA	0	0	0	0.174401	0.077847	0.11584	1226.96	10.2609	1.98499e-05	9.10287e-05
Solyc09g009700.3	GO:0005576(extracellular region);GO:0016042(lipid catabolic process);GO:0016788(hydrolase activity, acting on ester bonds);GO:0052689(carboxylic ester hydrolase activity)	NA	0.378728	0.792537	0.421694	1.23876	1.6105	1.77347	2.90198	1.53704	2.02609e-05	9.28215e-05
Solyc03g118740.3	GO:0005783(endoplasmic reticulum);GO:0005886(plasma membrane);GO:0009926(auxin polar transport);GO:0010252(auxin homeostasis);GO:0010329(auxin efflux transmembrane transporter activity)	00240(Pyrimidine metabolism);00450(Selenocompound metabolism)	0.017559	0.073686	0.017265	0.270807	0.231608	0.311743	7.50307	2.90748	2.19702e-05	0.000100081	thioredoxin reductase NTRA-like
Solyc07g042220.2	GO:0004565(beta-galactosidase activity);GO:0005618(cell wall);GO:0005773(vacuole)	00052(Galactose metabolism);00600(Sphingolipid metabolism);00531(Glycosaminoglycan degradation);00604(Glycosphingolipid biosynthesis - ganglio series);00511(Other glycan degradation)	0.250677	0.189733	0.314663	0.460216	0.666469	0.860421	2.63167	1.39598	2.19711e-05	0.000100081	beta-galactosidase 2
Solyc02g080635.1	GO:0009536(plastid)	00195(Photosynthesis)	1.12661	1.21179	1.74932	2.50561	4.29152	3.69666	2.56715	1.36017	2.35552e-05	0.00010677	photosystem II CP43 chlorophyll apoprotein
Solyc12g019410.2	GO:0004674(protein serine/threonine kinase activity);GO:0004712(protein serine/threonine/tyrosine kinase activity);GO:0005524(ATP binding);GO:0005737(cytoplasm);GO:0007229(integrin-mediated signaling pathway);GO:0016301(kinase activity);GO:0046777(protein autophosphorylation)	04075(Plant hormone signal transduction)	0.274861	0.06111	0.410202	1.02737	0.983047	0.758087	3.71027	1.89152	2.4932e-05	0.000112613	serine/threonine-protein kinase CTR1-like
Solyc02g067660.3	GO:0002230(positive regulation of defense response to virus by host);GO:0004806(triglyceride lipase activity);GO:0005515(protein binding);GO:0005634(nucleus);GO:0005737(cytoplasm);GO:0006629(lipid metabolic process);GO:0006952(defense response);GO:0007568(aging);GO:0009507(chloroplast);GO:0016021(integral component of membrane);GO:0016042(lipid catabolic process);GO:0016787(hydrolase activity);GO…	NA	0.792609	1.14831	0.994348	1.71746	2.75138	1.51168	2.03747	1.02678	2.52283e-05	0.000113862
Solyc06g060840.1	GO:0005576(extracellular region);GO:0019915(lipid storage);GO:0019953(sexual reproduction)	NA	5.32354	2.16927	5.63254	10.189	9.77285	9.89527	2.27477	1.18572	2.65803e-05	0.00011959
Solyc11g042640.2	GO:0008942(nitrite reductase [NAD(P)H] activity);GO:0009507(chloroplast);GO:0009534(chloroplast thylakoid);GO:0009535(chloroplast thylakoid membrane);GO:0009941(chloroplast envelope);GO:0042128(nitrate assimilation);GO:0051537(2 iron, 2 sulfur cluster binding);GO:0055114(oxidation-reduction process)	NA	0.876526	0.645886	0.788108	1.81636	1.32659	2.16709	2.2982	1.2005	2.77829e-05	0.000124637
Solyc04g007910.3	GO:0004553(hydrolase activity, hydrolyzing O-glycosyl compounds);GO:0030247(polysaccharide binding);GO:0046658(anchored component of plasma membrane)	00500(Starch and sucrose metabolism)	0.361471	0.22575	0.456615	0.732391	0.981761	0.995973	2.59631	1.37646	2.78154e-05	0.000124759	glucan endo-1
Solyc08g074490.3	NA	NA	0.322725	0.251264	0.131039	1.31622	2.00492	1.931	7.44956	2.89716	2.89929e-05	0.000129663
Solyc01g091700.3	GO:0005515(protein binding);GO:0005634(nucleus);GO:0009611(response to wounding);GO:0016567(protein ubiquitination);GO:0030246(carbohydrate binding)	NA	0.296081	0.179428	0.268083	0.668873	0.945614	0.668531	3.07026	1.61836	3.19747e-05	0.000142117
Solyc01g094380.2	GO:0006664(glycolipid metabolic process);GO:0012505(endomembrane system);GO:0046527(glucosyltransferase activity)	00514(Other types of O-glycan biosynthesis)	0	0.146886	0.119312	0.791779	0.565645	0.592255	7.32417	2.87266	3.26953e-05	0.000145236	O-glucosyltransferase rumi homolog
Solyc05g032630.1	NA	NA	0.353454	0.861335	1.6522	5.24984	2.86856	4.54452	4.4168	2.143	3.27496e-05	0.00014545
Solyc06g048430.3	GO:0000275(mitochondrial proton-transporting ATP synthase complex, catalytic core F(1));GO:0015986(ATP synthesis coupled proton transport);GO:0046933(proton-transporting ATP synthase activity, rotational mechanism)	00190(Oxidative phosphorylation)	0.374423	0.190011	0.042584	0.87038	1.10604	0.851059	4.65798	2.2197	3.45369e-05	0.000152858	ATP synthase subunit delta'
Solyc04g074710.3	GO:0005737(cytoplasm);GO:0008479(queuine tRNA-ribosyltransferase activity);GO:0008616(queuosine biosynthetic process)	NA	0.553907	0.944892	0.504116	1.26489	1.58539	1.40068	2.12239	1.08569	3.5622e-05	0.000157299
Solyc08g079250.3	GO:0004674(protein serine/threonine kinase activity);GO:0004675(transmembrane receptor protein serine/threonine kinase activity);GO:0005524(ATP binding);GO:0005886(plasma membrane);GO:0006468(protein phosphorylation)	NA	0.135025	0.15147	0.849174	1.7348	2.69162	1.58248	5.29106	2.40356	3.57844e-05	0.000157956
Solyc07g039190.3	NA	NA	0.288287	0.580985	0.524848	0.986437	1.08361	1.5195	2.57478	1.36445	3.65438e-05	0.000160786
Solyc07g051890.1	GO:0004702(receptor signaling protein serine/threonine kinase activity);GO:0005737(cytoplasm)	04626(Plant-pathogen interaction)	0.388965	0.638229	0.751593	1.23298	1.86052	1.99295	2.85951	1.51577	3.69217e-05	0.000162418	hypothetical protein
Solyc10g084830.2	GO:0003333(amino acid transmembrane transport);GO:0015171(amino acid transmembrane transporter activity)	04075(Plant hormone signal transduction)	0.271388	0.295547	0.215223	0.502298	0.667229	0.687867	2.3747	1.24775	3.7896e-05	0.000166386	hypothetical protein
Solyc11g066420.1	GO:0003676(nucleic acid binding);GO:0003700(transcription factor activity, sequence-specific DNA binding);GO:0005634(nucleus);GO:0006355(regulation of transcription, DNA-templated);GO:0010200(response to chitin);GO:0046872(metal ion binding)	NA	0.359023	0.79888	0.930023	1.67886	2.07753	1.85233	2.68627	1.4256	3.92006e-05	0.000171853
Solyc06g068950.3	GO:0005737(cytoplasm);GO:0008757(S-adenosylmethionine-dependent methyltransferase activity);GO:0032259(methylation)	00564(Glycerophospholipid metabolism)	0.159597	0.108988	0.208478	0.595839	0.513785	0.638634	3.66463	1.87367	3.98023e-05	0.000174293	phosphoethanolamine N-methyltransferase
Solyc04g078930.3	GO:0004556(alpha-amylase activity);GO:0005983(starch catabolic process);GO:0005987(sucrose catabolic process)	00500(Starch and sucrose metabolism)	1.1664	0.904016	0.423161	1.87783	1.89892	2.63615	2.57177	1.36276	3.98275e-05	0.00017437	alpha-amylase
Solyc04g005440.1	GO:0003700(transcription factor activity, sequence-specific DNA binding);GO:0005634(nucleus);GO:0043565(sequence-specific DNA binding);GO:0044212(transcription regulatory region DNA binding);GO:0048235(pollen sperm cell differentiation)	NA	0.018201	0	0	0.288577	0.272335	0.140371	38.5299	5.26791	4.19681e-05	0.00018329
Solyc10g007125.1	NA	NA	0.452003	0.755143	0.843127	2.77358	4.23242	2.21006	4.49504	2.16833	4.23703e-05	0.000184872
Solyc07g066330.3	GO:0003677(DNA binding);GO:0003700(transcription factor activity, sequence-specific DNA binding);GO:0005634(nucleus);GO:0006351(transcription, DNA-templated);GO:0006355(regulation of transcription, DNA-templated);GO:0007275(multicellular organism development);GO:0009734(auxin-activated signaling pathway);GO:0010072(primary shoot apical meristem specification);GO:0048527(lateral root development)	03018(RNA degradation)	0.182052	0.084404	0.410674	0.88283	0.631918	1.40445	4.31114	2.10807	4.35507e-05	0.000189628	NAC domain-containing protein 89-like
Solyc02g087450.3	GO:0003674(molecular_function);GO:0005634(nucleus);GO:0008150(biological_process)	NA	0.434497	0.614625	0.399729	0.897181	1.31336	0.86141	2.12027	1.08425	4.44723e-05	0.000193532
Solyc04g064920.3	GO:0005737(cytoplasm);GO:0017089(glycolipid transporter activity);GO:0046836(glycolipid transport);GO:0051861(glycolipid binding)	NA	0	0	0.041048	0.440949	0.051512	0.810456	31.7413	4.98829	4.57802e-05	0.000198794
Solyc03g098480.1	NA	NA	0.337895	0.857311	0.406172	1.96137	1.50493	1.53679	3.12424	1.6435	4.58898e-05	0.000199138
Solyc03g096420.1	NA	NA	4.50648	4.85161	4.82934	6.51345	16.3572	12.3108	2.47976	1.3102	4.75841e-05	0.00020591
Solyc10g085980.2	GO:0005515(protein binding);GO:0005886(plasma membrane);GO:0009534(chloroplast thylakoid);GO:0009535(chloroplast thylakoid membrane);GO:0010027(thylakoid membrane organization);GO:0016021(integral component of membrane);GO:0090351(seedling development)	NA	0.693674	0.537379	0.975699	1.71675	1.70383	1.33358	2.15437	1.10726	4.78214e-05	0.000206898
Solyc05g013880.1	GO:0000166(nucleotide binding);GO:0005834(heterotrimeric G-protein complex);GO:0005886(plasma membrane);GO:0008150(biological_process)	00565(Ether lipid metabolism)	0.998612	0.403438	0.978053	2.20345	1.66002	2.12569	2.51635	1.33133	4.81352e-05	0.000208099	myosin heavy chain kinase B-like
Solyc03g005450.3	GO:0000139(Golgi membrane);GO:0000271(polysaccharide biosynthetic process);GO:0005886(plasma membrane);GO:0016021(integral component of membrane);GO:0016740(transferase activity);GO:0016757(transferase activity, transferring glycosyl groups);GO:0016759(cellulose synthase activity);GO:0016760(cellulose synthase (UDP-forming) activity);GO:0030244(cellulose biosynthetic process);GO:0071555(cell wall…	00500(Starch and sucrose metabolism);00520(Amino sugar and nucleotide sugar metabolism)	0.609647	0.472727	0.353316	0.803834	1.1641	1.12949	2.15745	1.10933	4.83285e-05	0.000208857	probable mixed-linked glucan synthase 8
Solyc08g065970.3	GO:0001053(plastid sigma factor activity);GO:0003677(DNA binding);GO:0003700(transcription factor activity, sequence-specific DNA binding);GO:0003899(DNA-directed RNA polymerase activity);GO:0006352(DNA-templated transcription, initiation);GO:0006355(regulation of transcription, DNA-templated);GO:0009507(chloroplast);GO:0016987(sigma factor activity);GO:0019685(photosynthesis, dark reaction);GO:0…	00970(Aminoacyl-tRNA biosynthesis)	0.54204	0.85977	0.657727	1.33618	1.25445	1.7305	2.09811	1.06909	4.83992e-05	0.000209084	hypothetical protein
Solyc04g015530.2	GO:0004650(polygalacturonase activity);GO:0005576(extracellular region);GO:0005618(cell wall);GO:0005737(cytoplasm);GO:0005975(carbohydrate metabolic process);GO:0009830(cell wall modification involved in abscission);GO:0009901(anther dehiscence);GO:0010047(fruit dehiscence)	00040(Pentose and glucuronate interconversions);00500(Starch and sucrose metabolism)	0.209123	0.364594	0.259587	0.420934	0.838084	1.02769	2.74415	1.45636	4.91343e-05	0.000212101	polygalacturonase
Solyc09g089690.3	GO:0051213(dioxygenase activity)	00402(Benzoxazinoid biosynthesis)	0.270044	0.367205	0.28506	0.76085	0.861184	1.11258	2.96497	1.56802	5.1643e-05	0.000222473	benzoxazin 6
Solyc05g041440.3	GO:0007165(signal transduction);GO:0016020(membrane)	NA	0.371602	0.385909	0.475603	0.627826	0.905589	1.24033	2.24938	1.16953	5.23268e-05	0.000225251
Solyc05g052990.3	GO:0003674(molecular_function);GO:0009793(embryo development ending in seed dormancy);GO:0016021(integral component of membrane)	NA	1.78374	1.76676	1.31527	4.37714	2.52937	4.33907	2.31116	1.20862	5.28153e-05	0.000227142
Solyc08g021820.3	GO:0003700(transcription factor activity, sequence-specific DNA binding);GO:0005634(nucleus);GO:0006351(transcription, DNA-templated);GO:0006355(regulation of transcription, DNA-templated);GO:0009733(response to auxin);GO:0009734(auxin-activated signaling pathway);GO:0010114(response to red light);GO:0010218(response to far red light)	04075(Plant hormone signal transduction)	1.57363	0.888158	0.676586	1.35619	3.54579	3.45634	2.66326	1.41319	5.62166e-05	0.000240962	IAA29
Solyc05g026240.2	GO:0007165(signal transduction)	03010(Ribosome)	0.119502	0.291688	0.074912	0.714333	0.441081	1.57107	5.60886	2.48771	5.83962e-05	0.000249888	hypothetical protein
Solyc01g093990.3	GO:0005737(cytoplasm);GO:0016616(oxidoreductase activity, acting on the CH-OH group of donors, NAD or NADP as acceptor);GO:0051287(NAD binding);GO:0055114(oxidation-reduction process)	01200(Carbon metabolism);00630(Glyoxylate and dicarboxylate metabolism);00260(Glycine, serine and threonine metabolism)	0.484158	0.180858	0.277052	1.23491	0.687843	1.06239	3.16871	1.6639	6.40529e-05	0.000272646	glyoxylate/hydroxypyruvate reductase HPR3-like
Solyc06g063110.2	GO:0043161(proteasome-mediated ubiquitin-dependent protein catabolic process);GO:0061630(ubiquitin protein ligase activity)	00563(Glycosylphosphatidylinositol(GPI)-anchor biosynthesis)	1.66135	0.639355	1.03453	2.70008	2.28721	3.42351	2.5218	1.33445	6.71393e-05	0.000284455	hypothetical protein
Solyc07g009387.1	GO:0016021(integral component of membrane);GO:0042626(ATPase activity, coupled to transmembrane movement of substances);GO:0055085(transmembrane transport)	02010(ABC transporters)	1.02598	1.0004	0.229475	3.20511	2.26029	2.3122	3.44774	1.78565	6.74884e-05	0.000285829	uncharacterized LOC104905624
Solyc02g083760.3	GO:0003674(molecular_function);GO:0005576(extracellular region);GO:0031225(anchored component of membrane);GO:0051707(response to other organism)	03013(RNA transport)	0.993878	0.529052	0.863078	1.70375	1.66857	2.49487	2.459	1.29807	6.83134e-05	0.000289218	nuclear pore complex protein Nup96 homolog
Solyc06g072710.3	GO:0001053(plastid sigma factor activity);GO:0003677(DNA binding);GO:0003700(transcription factor activity, sequence-specific DNA binding);GO:0003899(DNA-directed RNA polymerase activity);GO:0005515(protein binding);GO:0006352(DNA-templated transcription, initiation);GO:0006355(regulation of transcription, DNA-templated);GO:0009507(chloroplast);GO:0016987(sigma factor activity);GO:0071461(cellula…	00970(Aminoacyl-tRNA biosynthesis)	0.239225	0.123999	0.56812	1.10412	0.836101	0.999426	3.15635	1.65826	6.86336e-05	0.00029052	hypothetical protein
Solyc02g076690.3	GO:0004197(cysteine-type endopeptidase activity);GO:0005615(extracellular space);GO:0005764(lysosome);GO:0051603(proteolysis involved in cellular protein catabolic process)	04145(Phagosome)	0.221457	0.25578	0.442641	1.10312	0.700465	0.811492	2.84285	1.50734	7.15149e-05	0.00030187	cysteine proteinase COT44-like
Solyc02g086770.3	GO:0003824(catalytic activity);GO:0005575(cellular_component);GO:0009809(lignin biosynthetic process);GO:0016621(cinnamoyl-CoA reductase activity);GO:0050662(coenzyme binding)	00940(Phenylpropanoid biosynthesis)	0.536365	1.13596	0.660954	1.4503	2.35819	1.70273	2.36201	1.24001	7.1524e-05	0.00030187	cinnamoyl-CoA reductase 1-like
Solyc04g082910.1	GO:0003674(molecular_function);GO:0009416(response to light stimulus);GO:0009507(chloroplast);GO:0019253(reductive pentose-phosphate cycle);GO:0034605(cellular response to heat);GO:0043234(protein complex);GO:0070417(cellular response to cold);GO:0071454(cellular response to anoxia);GO:0080153(negative regulation of reductive pentose-phosphate cycle)	NA	3.88903	3.42123	5.8503	9.11903	9.50932	9.54183	2.1405	1.09795	7.31631e-05	0.000308506
Solyc12g098790.1	NA	NA	0.273582	0.050227	0.626287	3.21998	2.82177	1.84571	8.30176	3.05342	7.34228e-05	0.000309488
Solyc04g009530.3	GO:0004364(glutathione transferase activity);GO:0005737(cytoplasm);GO:0006749(glutathione metabolic process);GO:0010731(protein glutathionylation)	00480(Glutathione metabolism)	1.24184	0.801423	0.974568	2.68886	1.51074	2.68021	2.27972	1.18886	7.7062e-05	0.000323882	protein IN2-1 homolog B
Solyc09g005730.3	GO:0003674(molecular_function);GO:0009507(chloroplast);GO:0032502(developmental process)	NA	0.989538	0.739216	0.293005	1.66491	2.32153	2.3797	3.14881	1.65481	7.73368e-05	0.000324919
Solyc11g008140.2	GO:0005886(plasma membrane);GO:0016021(integral component of membrane);GO:0030570(pectate lyase activity);GO:0031225(anchored component of membrane);GO:0045490(pectin catabolic process);GO:0046872(metal ion binding)	00040(Pentose and glucuronate interconversions)	0.025252	0.177311	0.037053	0.525253	0.370724	0.578174	6.15214	2.62109	7.7495e-05	0.000325465	probable pectate lyase 13
Solyc01g079740.3	GO:0005634(nucleus)	NA	0.422606	0.287407	0.832591	1.68426	1.62302	1.34882	3.01833	1.59375	7.78701e-05	0.000326921
Solyc11g071200.2	NA	NA	0	0	0	0.116109	0.061892	0.204583	1275.28	10.3166	7.83338e-05	0.000328689
Solyc05g054230.3	GO:0000210(NAD+ diphosphatase activity);GO:0005829(cytosol);GO:0006979(response to oxidative stress);GO:0016787(hydrolase activity);GO:0046872(metal ion binding);GO:0047631(ADP-ribose diphosphatase activity);GO:0051287(NAD binding)	NA	0.572164	0.693349	0.739317	1.08784	1.58677	2.36062	2.51155	1.32858	7.95154e-05	0.000333223
Solyc10g080390.2	GO:0006468(protein phosphorylation)	04140(Regulation of autophagy)	0.061535	0.063523	0.06913	0.457387	0.206082	0.249923	4.70365	2.23378	8.02273e-05	0.000336024	serine/threonine-protein kinase ATG1
Solyc10g084560.2	GO:0004252(serine-type endopeptidase activity);GO:0005618(cell wall)	04144(Endocytosis)	0.276922	0.149644	0.090671	0.526817	0.59723	0.395124	2.93709	1.55439	8.03233e-05	0.000336365	peptidase
Solyc12g098753.1	NA	NA	0.084692	0.059442	0.363823	1.30612	1.57579	1.23825	8.11123	3.01992	8.40624e-05	0.000351005
Solyc08g029090.3	GO:0003677(DNA binding);GO:0005634(nucleus);GO:0005654(nucleoplasm);GO:0006351(transcription, DNA-templated);GO:0006355(regulation of transcription, DNA-templated);GO:0009909(regulation of flower development);GO:0010048(vernalization response)	NA	0.020247	0.139702	0.084156	0.319405	0.319546	0.572739	4.96381	2.31145	8.8386e-05	0.000368326
Solyc06g075410.3	GO:0003674(molecular_function);GO:0005634(nucleus);GO:0008150(biological_process)	NA	0	0	0	0.462404	0.210022	0.303913	3254.46	11.6682	9.37408e-05	0.000389446
Solyc08g006080.1	GO:0005576(extracellular region);GO:0006024(glycosaminoglycan biosynthetic process);GO:0006486(protein glycosylation);GO:0015012(heparan sulfate proteoglycan biosynthetic process);GO:0016021(integral component of membrane);GO:0016740(transferase activity);GO:0016757(transferase activity, transferring glycosyl groups);GO:0046872(metal ion binding)	NA	0.446022	1.11305	0.46379	1.90664	2.4107	1.50368	2.87761	1.52487	9.40092e-05	0.00039049
Solyc11g069020.2	GO:0005524(ATP binding);GO:0005634(nucleus);GO:0005737(cytoplasm);GO:0005886(plasma membrane);GO:0006952(defense response);GO:0009626(plant-type hypersensitive response);GO:0009814(defense response, incompatible interaction);GO:0043531(ADP binding)	04626(Plant-pathogen interaction)	0.100489	0.036777	0.10249	0.203719	0.465398	0.408932	4.49644	2.16878	0.000101568	0.000419775	putative late blight resistance protein homolog R1B-14
Solyc03g005960.3	GO:0004674(protein serine/threonine kinase activity);GO:0005886(plasma membrane)	04626(Plant-pathogen interaction)	0.137824	0.181359	0.072882	0.505247	0.454665	0.254037	3.0963	1.63054	0.000103027	0.000425422	probable LRR receptor-like serine/threonine-protein kinase At3g47570
Solyc10g078265.1	GO:0003755(peptidyl-prolyl cis-trans isomerase activity);GO:0005528(FK506 binding);GO:0005789(endoplasmic reticulum membrane);GO:0061077(chaperone-mediated protein folding)	NA	0.129722	0.047571	0	0.946308	2.12051	2.21543	29.7939	4.89695	0.000107122	0.000441306
Solyc04g009780.1	GO:0043161(proteasome-mediated ubiquitin-dependent protein catabolic process);GO:0061630(ubiquitin protein ligase activity)	00563(Glycosylphosphatidylinositol(GPI)-anchor biosynthesis)	1.75231	0.354697	1.01457	2.0594	3.7184	4.84191	3.40203	1.7664	0.000113472	0.00046589	hypothetical protein
Solyc03g112180.1	GO:0004857(enzyme inhibitor activity)	NA	0	0	0	0.803872	0.155237	0.326238	4284.49	12.0649	0.000120521	0.000492765
Solyc06g071725.1	NA	NA	0.108854	0.136786	0.044113	0.126193	0.607839	0.856228	5.48833	2.45637	0.000129129	0.000525223
Solyc08g016215.1	GO:0005576(extracellular region);GO:0006952(defense response);GO:0007165(signal transduction);GO:0016021(integral component of membrane);GO:0016301(kinase activity)	NA	2.03459	1.85038	1.13181	3.13651	3.46268	3.53145	2.01935	1.01389	0.000129387	0.000526091
Solyc03g119110.3	GO:0003674(molecular_function);GO:0005886(plasma membrane);GO:0008150(biological_process);GO:0031225(anchored component of membrane)	NA	0.890938	0.881508	1.11224	1.846	2.3302	1.63103	2.01313	1.00944	0.00013051	0.00053019
Solyc07g052670.3	GO:0003677(DNA binding);GO:0003700(transcription factor activity, sequence-specific DNA binding);GO:0005634(nucleus);GO:0006351(transcription, DNA-templated);GO:0006355(regulation of transcription, DNA-templated);GO:0046983(protein dimerization activity)	NA	0.502543	0.821319	0.597472	1.8396	1.15625	1.37915	2.27706	1.18717	0.000137068	0.000555639
Solyc06g053980.3	GO:0009507(chloroplast);GO:0015996(chlorophyll catabolic process);GO:0031969(chloroplast membrane);GO:0047746(chlorophyllase activity)	00860(Porphyrin and chlorophyll metabolism)	0.368251	1.02184	0.630675	1.85187	1.36366	2.31178	2.73525	1.45167	0.000139345	0.000564295	chlorophyllase-2
Solyc07g041230.3	GO:0003674(molecular_function);GO:0005634(nucleus);GO:0008150(biological_process)	NA	0.242655	0.498007	0.291263	0.62819	1.24334	1.00562	2.78814	1.47931	0.000149338	0.000602122
Solyc04g082050.3	GO:0003674(molecular_function);GO:0005737(cytoplasm);GO:0008150(biological_process)	NA	1.02205	1.06959	2.15527	1.9305	4.15229	3.50447	2.25747	1.17471	0.000150481	0.000606623
Solyc05g056050.3	GO:0009416(response to light stimulus);GO:0009535(chloroplast thylakoid membrane);GO:0009768(photosynthesis, light harvesting in photosystem I);GO:0009941(chloroplast envelope);GO:0010287(plastoglobule);GO:0016168(chlorophyll binding);GO:0031409(pigment binding)	00196(Photosynthesis - antenna proteins)	0.256974	0	0.246256	3.71199	6.08936	4.52492	28.4686	4.8313	0.000153491	0.000618112	chlorophyll a-b binding protein 6A
Solyc09g014940.2	GO:0003674(molecular_function);GO:0005575(cellular_component);GO:0008150(biological_process)	NA	0	0	0.139955	1.02635	0.748927	1.99998	26.9748	4.75354	0.000155911	0.000626873
Solyc03g043855.1	GO:0005829(cytosol);GO:0006203(dGTP catabolic process);GO:0035539(8-oxo-7,8-dihydrodeoxyguanosine triphosphate pyrophosphatase activity)	00230(Purine metabolism);00740(Riboflavin metabolism)	0.477335	0.45445	0.247149	1.20077	1.51378	2.08002	4.06687	2.02392	0.000156886	0.000630344	nudix hydrolase 23
Solyc07g055900.1	GO:0000002(mitochondrial genome maintenance);GO:0005634(nucleus);GO:0005657(replication fork);GO:0005739(mitochondrion);GO:0006260(DNA replication);GO:0010521(telomerase inhibitor activity);GO:0032211(negative regulation of telomere maintenance via telomerase);GO:0032508(DNA duplex unwinding);GO:0043141(ATP-dependent 5'-3' DNA helicase activity);GO:0044806(G-quadruplex DNA unwinding);GO:0051974(n…	NA	0.17968	0.36569	0.448121	1.20751	0.76481	0.955059	2.94656	1.55903	0.000156918	0.000630344
Solyc03g119200.3	GO:0000287(magnesium ion binding);GO:0006518(peptide metabolic process);GO:0016854(racemase and epimerase activity)	00130(Ubiquinone and other terpenoid-quinone biosynthesis)	0.214069	0.403658	0.281494	0.921824	0.637594	0.932969	2.77172	1.47078	0.000160535	0.000643114	protein PHYLLO
Solyc10g085170.2	GO:0005576(extracellular region);GO:0016042(lipid catabolic process);GO:0016787(hydrolase activity);GO:0052689(carboxylic ester hydrolase activity)	NA	0	0	0	0.463351	0.303033	0.245406	3372.63	11.7197	0.000162295	0.000649378
Solyc11g005760.2	GO:0030599(pectinesterase activity);GO:0046910(pectinesterase inhibitor activity);GO:0071944(cell periphery)	00040(Pentose and glucuronate interconversions);00500(Starch and sucrose metabolism)	0.15857	0.145689	0.071441	0.22844	0.355089	0.297957	2.34625	1.23036	0.000162908	0.000651716	hypothetical protein
Solyc09g018070.2	GO:0006855(drug transmembrane transport);GO:0015238(drug transmembrane transporter activity)	NA	0.679779	0.3873	0.589712	0.966802	1.27781	1.22204	2.09239	1.06515	0.00016472	0.000658395
Solyc04g015040.3	GO:0003755(peptidyl-prolyl cis-trans isomerase activity);GO:0005528(FK506 binding);GO:0005789(endoplasmic reticulum membrane);GO:0061077(chaperone-mediated protein folding)	NA	0.201838	0.707374	0.923847	1.67809	2.01313	1.94211	3.07318	1.61973	0.000165705	0.000661989
Solyc05g053690.2	GO:0000502(proteasome complex);GO:0004843(thiol-dependent ubiquitin-specific protease activity);GO:0005634(nucleus);GO:0006511(ubiquitin-dependent protein catabolic process);GO:0008270(zinc ion binding);GO:0009507(chloroplast);GO:0016579(protein deubiquitination);GO:0036459(thiol-dependent ubiquitinyl hydrolase activity)	NA	0.141483	0.197324	0.101767	0.308255	0.487987	0.359437	2.62312	1.39128	0.000166617	0.000664944
Solyc08g066760.3	GO:0007165(signal transduction);GO:0016020(membrane)	NA	0.137344	0.247535	0.162995	0.535392	0.425019	0.397634	2.47875	1.30962	0.000166671	0.000665042
Solyc03g093540.1	GO:0003677(DNA binding);GO:0003700(transcription factor activity, sequence-specific DNA binding);GO:0005634(nucleus);GO:0006351(transcription, DNA-templated);GO:0006355(regulation of transcription, DNA-templated);GO:0009873(ethylene-activated signaling pathway);GO:0010200(response to chitin)	04075(Plant hormone signal transduction)	0.784248	0.783102	0.472119	3.35894	1.34941	1.6539	3.11956	1.64134	0.000171607	0.000682733	hypothetical protein
Solyc11g072830.1	GO:0004568(chitinase activity);GO:0005576(extracellular region);GO:0006032(chitin catabolic process);GO:0008061(chitin binding)	NA	0.892136	0.457252	0.221335	1.24114	1.98372	1.73306	3.15646	1.65831	0.000183863	0.000727982
Solyc06g083370.3	GO:0005634(nucleus);GO:0008150(biological_process)	NA	0.426847	0.237971	0.440873	0.70079	0.862373	0.944111	2.26761	1.18117	0.000199357	0.000786095
Solyc03g097930.3	NA	NA	0.312701	0.486011	0.363167	1.85466	1.05779	1.08498	3.44049	1.78261	0.000203358	0.000800913
Solyc03g118510.3	GO:0004672(protein kinase activity);GO:0004674(protein serine/threonine kinase activity);GO:0005524(ATP binding);GO:0005774(vacuolar membrane);GO:0005886(plasma membrane);GO:0006468(protein phosphorylation);GO:0007169(transmembrane receptor protein tyrosine kinase signaling pathway);GO:0009506(plasmodesma);GO:0016021(integral component of membrane);GO:0016301(kinase activity)	04075(Plant hormone signal transduction)	0.39999	0.240606	0.151195	0.649424	0.793861	0.596631	2.57633	1.36532	0.000213451	0.000838093	Similar to Systemin receptor SR160 precursor (Brassinosteroid LRR receptor kinase).
Solyc04g070987.1	GO:0010686(tetracyclic triterpenoid biosynthetic process);GO:0016871(cycloartenol synthase activity)	00100(Steroid biosynthesis)	0.744335	0.058951	0.291067	1.8192	2.2706	1.43259	5.04626	2.33521	0.00022387	0.000877362	cycloartenol synthase
Solyc01g016805.1	NA	NA	0.126981	0	0	0.449564	0.524799	0.52169	11.7817	3.55848	0.000237175	0.000925894
Solyc06g073260.3	GO:0000272(polysaccharide catabolic process);GO:0003723(RNA binding);GO:0003824(catalytic activity);GO:0005515(protein binding);GO:0005773(vacuole);GO:0005777(peroxisome);GO:0005794(Golgi apparatus);GO:0005840(ribosome);GO:0005996(monosaccharide metabolic process);GO:0006364(rRNA processing);GO:0007623(circadian rhythm);GO:0009409(response to cold);GO:0009506(plasmodesma);GO:0009507(chloroplast);…	NA	0.208772	0.167986	0.084464	0.29277	0.517621	0.7394	3.36018	1.74854	0.000242141	0.000944004
Solyc11g008200.1	GO:0003674(molecular_function);GO:0009506(plasmodesma);GO:0009507(chloroplast);GO:0016021(integral component of membrane);GO:0050832(defense response to fungus);GO:0055085(transmembrane transport)	NA	0.091892	0	0.042082	0.227102	0.709107	0.215253	8.59467	3.10344	0.000250272	0.000974548
Solyc10g054420.2	GO:0005509(calcium ion binding);GO:0006810(transport);GO:0009507(chloroplast);GO:0009535(chloroplast thylakoid membrane);GO:0009543(chloroplast thylakoid lumen);GO:0009579(thylakoid);GO:0009654(photosystem II oxygen evolving complex);GO:0015979(photosynthesis);GO:0019898(extrinsic component of membrane);GO:0030095(chloroplast photosystem II)	00195(Photosynthesis)	0.269505	0.652999	1.12999	1.81037	1.74213	2.02027	2.71512	1.44102	0.000250551	0.000975472	psbP-like protein 2
Solyc05g050770.3	GO:0004185(serine-type carboxypeptidase activity);GO:0016747(transferase activity, transferring acyl groups other than amino-acyl groups);GO:0019748(secondary metabolic process);GO:0051603(proteolysis involved in cellular protein catabolic process)	00940(Phenylpropanoid biosynthesis)	0.218291	0.171363	0.086779	0.714478	0.686743	0.356344	3.68901	1.88323	0.000253698	0.000987392	serine carboxypeptidase-like 19-like
Solyc09g031790.3	GO:0004518(nuclease activity);GO:0005622(intracellular);GO:0005634(nucleus);GO:0006281(DNA repair);GO:0006310(DNA recombination);GO:0017108(5'-flap endonuclease activity);GO:0033557(Slx1-Slx4 complex);GO:0090305(nucleic acid phosphodiester bond hydrolysis)	NA	0.651702	1.09066	0.705525	1.37893	2.18535	1.58903	2.10521	1.07397	0.00026002	0.00101097
Solyc02g079790.3	GO:0003674(molecular_function);GO:0008150(biological_process);GO:0009507(chloroplast)	NA	0.538597	0.363569	1.41522	2.62191	1.92152	2.43367	3.01077	1.59013	0.000266469	0.00103466
Solyc01g095240.3	NA	NA	0.187344	0.408487	0.130105	0.830377	1.14008	0.751091	3.74902	1.90651	0.000273481	0.00105992
Solyc02g092550.3	GO:0005634(nucleus);GO:0006807(nitrogen compound metabolic process);GO:0060776(simple leaf morphogenesis)	NA	0.223169	0.094377	0	2.56003	2.22247	1.56427	19.9869	4.32099	0.000289577	0.00111762
Solyc01g005990.3	GO:0005886(plasma membrane);GO:0006869(lipid transport);GO:0008289(lipid binding);GO:0016021(integral component of membrane);GO:0031225(anchored component of membrane)	NA	0	0	0	0.338516	0.168132	0.201863	2361.7	11.2056	0.000318293	0.00122232
Solyc05g007950.3	GO:0003723(RNA binding);GO:0004521(endoribonuclease activity);GO:0004540(ribonuclease activity);GO:0005576(extracellular region);GO:0005618(cell wall);GO:0005886(plasma membrane);GO:0007568(aging);GO:0009611(response to wounding);GO:0009718(anthocyanin-containing compound biosynthetic process);GO:0009867(jasmonic acid mediated signaling pathway);GO:0016036(cellular response to phosphate starvatio…	NA	0	0.13592	0.058963	0.814319	0.358874	0.654129	9.37651	3.22905	0.000323918	0.00124227
Solyc12g010910.2	GO:0004806(triglyceride lipase activity);GO:0005737(cytoplasm);GO:0006629(lipid metabolic process);GO:0008970(phosphatidylcholine 1-acylhydrolase activity);GO:0009507(chloroplast);GO:0009650(UV protection);GO:0016042(lipid catabolic process);GO:0071493(cellular response to UV-B)	00564(Glycerophospholipid metabolism);00592(alpha-Linolenic acid metabolism)	0.095336	0.032867	0	0.309584	0.173429	0.780962	9.85917	3.30147	0.000328544	0.00125897	phospholipase A(1) DAD1
Solyc12g009070.1	NA	NA	0.580188	0.60544	0.88031	5.93881	2.14201	1.9707	4.86535	2.28254	0.000335719	0.00128539
Solyc10g049430.1	GO:0030599(pectinesterase activity);GO:0046910(pectinesterase inhibitor activity);GO:0071944(cell periphery)	00040(Pentose and glucuronate interconversions);00500(Starch and sucrose metabolism)	0	0.080088	0.154259	0.965204	0.591732	2.20987	16.0736	4.00662	0.000339492	0.00129812	pectinesterase-like
Solyc09g097980.3	GO:0005737(cytoplasm);GO:0005829(cytosol);GO:0016491(oxidoreductase activity);GO:0046686(response to cadmium ion);GO:0055114(oxidation-reduction process)	00750(Vitamin B6 metabolism)	0.305847	0.419194	0.691602	1.38623	1.18492	1.1598	2.63366	1.39707	0.000362823	0.00138002	uncharacterized LOC100272747
Solyc03g007050.3	GO:0004674(protein serine/threonine kinase activity);GO:0005524(ATP binding);GO:0005576(extracellular region);GO:0005886(plasma membrane);GO:0006468(protein phosphorylation);GO:0009553(embryo sac development);GO:0010103(stomatal complex morphogenesis);GO:0016020(membrane);GO:0016021(integral component of membrane);GO:0016301(kinase activity);GO:0048481(plant ovule development)	04626(Plant-pathogen interaction)	0.0986	0.150097	0.053774	0.180567	0.268644	0.284687	2.42634	1.27878	0.000379586	0.00143998	LRR receptor-like serine/threonine-protein kinase FLS2
Solyc05g016120.2	GO:0009536(plastid)	00195(Photosynthesis)	3.67625	2.16372	2.03894	3.25748	5.95614	6.71608	2.02182	1.01565	0.00038305	0.00145265	photosystem II protein D1
Solyc10g039290.2	GO:0005215(transporter activity);GO:0005886(plasma membrane);GO:0006810(transport);GO:0016021(integral component of membrane)	NA	0.300168	0.145299	0.194296	0.366698	0.660175	0.41363	2.25162	1.17096	0.000386163	0.00146325
Solyc06g006010.2	GO:0004674(protein serine/threonine kinase activity);GO:0005524(ATP binding);GO:0005886(plasma membrane);GO:0006468(protein phosphorylation);GO:0007169(transmembrane receptor protein tyrosine kinase signaling pathway);GO:0016021(integral component of membrane);GO:0016301(kinase activity)	04626(Plant-pathogen interaction)	0	0	0	0.06568	0.075307	0.023615	548.673	9.0998	0.000392696	0.00148605	probable LRR receptor-like serine/threonine-protein kinase At3g47570
Solyc07g042580.3	GO:0005737(cytoplasm)	NA	0.050543	0.059188	0.021463	0.160951	0.20455	0.201307	4.32038	2.11116	0.00039994	0.00151173
Solyc10g018780.2	GO:0003677(DNA binding);GO:0005634(nucleus);GO:0005737(cytoplasm);GO:0006351(transcription, DNA-templated);GO:0006355(regulation of transcription, DNA-templated);GO:0009554(megasporogenesis);GO:0009556(microsporogenesis);GO:0030154(cell differentiation);GO:0046872(metal ion binding);GO:0048653(anther development)	04075(Plant hormone signal transduction)	0.102469	0.243328	0.267382	0.603914	1.13684	0.492282	3.64173	1.86463	0.000409934	0.00154673	uncharacterized LOC103401427
Solyc06g050840.3	GO:0005634(nucleus)	NA	0	0	0	0.045272	0.410568	0.161465	2057.68	11.0068	0.00042647	0.00160623
Solyc08g044260.3	GO:0005783(endoplasmic reticulum);GO:0010025(wax biosynthetic process);GO:0010143(cutin biosynthetic process);GO:0043668(exine);GO:0048653(anther development)	00073(Cutin, suberine and wax biosynthesis)	1.43649	1.11498	0.572938	1.65993	2.48806	2.80524	2.22546	1.1541	0.000436887	0.00164332	protein ECERIFERUM 1-like
Solyc02g071830.2	GO:0003674(molecular_function);GO:0005634(nucleus);GO:0008150(biological_process);GO:0009506(plasmodesma)	NA	0.472716	0.236156	0.106017	1.03227	0.764626	0.84621	3.24351	1.69756	0.000441766	0.00165978
Solyc03g098010.3	GO:0003993(acid phosphatase activity);GO:0004601(peroxidase activity);GO:0004722(protein serine/threonine phosphatase activity);GO:0005576(extracellular region);GO:0009986(cell surface);GO:0016311(dephosphorylation);GO:0016791(phosphatase activity);GO:0030643(cellular phosphate ion homeostasis);GO:0042542(response to hydrogen peroxide);GO:0046872(metal ion binding);GO:0055114(oxidation-reduction …	NA	0.086037	0	0.075549	0.387085	0.340598	0.421162	7.10981	2.82981	0.000441846	0.00165982
Solyc05g006430.2	GO:0003779(actin binding);GO:0005522(profilin binding);GO:0005886(plasma membrane);GO:0005911(cell-cell junction);GO:0009932(cell tip growth);GO:0016021(integral component of membrane);GO:0045010(actin nucleation);GO:0051015(actin filament binding)	04626(Plant-pathogen interaction)	0.235815	0.241512	0.092516	0.493841	0.716491	0.338675	2.7183	1.44271	0.000444685	0.00166994	hypothetical protein
Solyc02g032660.3	GO:0006855(drug transmembrane transport);GO:0015238(drug transmembrane transporter activity)	NA	0.099915	0.135526	0.046647	0.29962	0.373975	0.517169	4.22125	2.07767	0.00044855	0.00168308
Solyc01g106830.3	GO:0005576(extracellular region);GO:0008083(growth factor activity);GO:0008283(cell proliferation);GO:0009887(organ morphogenesis);GO:0030154(cell differentiation);GO:0031012(extracellular matrix)	NA	0.998123	1.14287	2.39798	4.55293	3.54866	3.15137	2.47919	1.30987	0.000449014	0.00168455
Solyc06g075440.2	GO:0005215(transporter activity);GO:0005886(plasma membrane);GO:0006857(oligopeptide transport);GO:0009624(response to nematode);GO:0015112(nitrate transmembrane transporter activity);GO:0015706(nitrate transport);GO:0016020(membrane);GO:0016021(integral component of membrane);GO:0042128(nitrate assimilation);GO:0071472(cellular response to salt stress)	NA	0.033617	0.054055	0	0.29702	0.185486	0.245196	8.30028	3.05316	0.00045846	0.00171748
Solyc04g077690.2	GO:0005737(cytoplasm);GO:0005886(plasma membrane);GO:0009690(cytokinin metabolic process)	NA	0	0	0	0.07643	0.167321	0.662743	3021.65	11.5611	0.000468893	0.00175457
Solyc04g080800.3	GO:0008168(methyltransferase activity);GO:0032259(methylation)	NA	0.170101	0.183299	0.16014	0.614576	0.388847	0.556523	3.03763	1.60295	0.000479429	0.00179051
Solyc10g080870.3	GO:0004497(monooxygenase activity);GO:0005506(iron ion binding);GO:0005576(extracellular region);GO:0016021(integral component of membrane);GO:0016705(oxidoreductase activity, acting on paired donors, with incorporation or reduction of molecular oxygen);GO:0020037(heme binding);GO:0055114(oxidation-reduction process)	00073(Cutin, suberine and wax biosynthesis)	0.043861	0.131088	0	1.10632	0.787457	1.45591	19.1466	4.25902	0.000492522	0.00183674	alkane hydroxylase CYP96A15
Solyc10g008450.1	GO:0004842(ubiquitin-protein transferase activity);GO:0019005(SCF ubiquitin ligase complex);GO:0031146(SCF-dependent proteasomal ubiquitin-dependent protein catabolic process)	NA	0.511409	0.954514	1.00409	1.92472	1.77021	1.74764	2.20346	1.13977	0.000493176	0.00183859
Solyc10g011660.3	GO:0009416(response to light stimulus);GO:0009733(response to auxin)	04075(Plant hormone signal transduction)	0.040878	0.11584	0	0.313076	0.289063	0.446414	6.6907	2.74216	0.000502561	0.00187146	probable indole-3-acetic acid-amido synthetase GH3.5
Solyc10g049300.2	NA	NA	0.221033	0.076034	0.302669	0.433923	0.644896	1.09237	3.62025	1.85609	0.000504741	0.00187897
Solyc02g084930.3	GO:0004497(monooxygenase activity);GO:0007275(multicellular organism development);GO:0010268(brassinosteroid homeostasis);GO:0016125(sterol metabolic process);GO:0016132(brassinosteroid biosynthetic process)	00906(Carotenoid biosynthesis)	0.202741	0.154424	0.227502	0.497871	0.542364	0.440728	2.533	1.34085	0.000508232	0.00189136	cytochrome P450 family ABA 8'-hydroxylase
Solyc04g074380.3	GO:0009813(flavonoid biosynthetic process);GO:0043231(intracellular membrane-bounded organelle);GO:0052696(flavonoid glucuronidation);GO:0080043(quercetin 3-O-glucosyltransferase activity);GO:0080044(quercetin 7-O-glucosyltransferase activity)	00908(Zeatin biosynthesis)	0	0	0	0.056123	0.034923	0.025033	386.93	8.59593	0.000509858	0.0018971	UDP-glycosyltransferase 85A1
Solyc00g006805.1	NA	NA	0.162949	0.186182	0.272032	0.606832	0.74176	0.805888	3.46846	1.7943	0.000520402	0.00193446
Solyc11g072700.1	GO:0005794(Golgi apparatus);GO:0016021(integral component of membrane);GO:0016740(transferase activity);GO:0016757(transferase activity, transferring glycosyl groups)	NA	0	0	0	0.109824	0.25282	0.028552	1303.99	10.3487	0.000526528	0.00195566
Solyc01g060085.1	GO:0005515(protein binding)	01200(Carbon metabolism);00630(Glyoxylate and dicarboxylate metabolism);00710(Carbon fixation in photosynthetic organisms)	1.96005	1.51601	1.19127	2.21065	4.24299	4.1913	2.28074	1.1895	0.000529156	0.00196479	ribulose-1,5-bisphosphate carboxylase/oxygenase large subunit
Solyc05g009500.3	GO:0005215(transporter activity);GO:0005886(plasma membrane);GO:0006810(transport);GO:0006857(oligopeptide transport);GO:0016020(membrane);GO:0016021(integral component of membrane);GO:0042128(nitrate assimilation)	NA	0.024423	0.317314	0.260461	0.508004	0.902775	0.95101	3.92195	1.97157	0.000532209	0.00197518
Solyc07g053890.3	GO:0004144(diacylglycerol O-acyltransferase activity);GO:0005886(plasma membrane);GO:0019432(triglyceride biosynthetic process);GO:0047196(long-chain-alcohol O-fatty-acyltransferase activity)	NA	0	0	0	0.052756	0.131915	0.123166	1026.12	10.003	0.000538661	0.0019972
Solyc06g059840.3	GO:0003863(3-methyl-2-oxobutanoate dehydrogenase (2-methylpropanoyl-transferring) activity);GO:0005739(mitochondrion);GO:0005759(mitochondrial matrix);GO:0009646(response to absence of light);GO:0009744(response to sucrose);GO:0043617(cellular response to sucrose starvation);GO:0046872(metal ion binding);GO:0055114(oxidation-reduction process)	00640(Propanoate metabolism);00280(Valine, leucine and isoleucine degradation)	0	0.038479	0.018016	0.143742	0.412154	0.213918	13.6262	3.76831	0.000544609	0.00201634	branched chain alpha-keto acid dehydrogenase E1-alpha subunit
Solyc08g067185.1	NA	NA	0	0	0	0.515713	0.716751	0.474131	5688.65	12.4739	0.000546107	0.00202124
Solyc11g007030.2	GO:0016787(hydrolase activity)	NA	0.499766	0.448551	0.92275	1.48715	0.975552	1.3935	2.06096	1.04332	0.00054661	0.00202277
Solyc12g088650.2	GO:0004693(cyclin-dependent protein serine/threonine kinase activity);GO:0005515(protein binding);GO:0005634(nucleus);GO:0007049(cell cycle);GO:0042127(regulation of cell proliferation);GO:0048316(seed development);GO:0051301(cell division);GO:0051726(regulation of cell cycle)	04075(Plant hormone signal transduction)	0.047619	0.072636	0.266439	0.80665	0.433226	0.510982	4.52776	2.1788	0.000548489	0.00202907	cyclin-D3-3-like
Solyc04g008090.3	GO:0005622(intracellular);GO:0005634(nucleus);GO:0008150(biological_process);GO:0008270(zinc ion binding)	NA	0.350547	0.21231	0.393349	0.818844	0.888284	0.865076	2.69001	1.42761	0.000555886	0.00205409
Solyc03g115780.2	GO:0003676(nucleic acid binding);GO:0004527(exonuclease activity);GO:0005622(intracellular);GO:0005634(nucleus);GO:0005737(cytoplasm);GO:0046872(metal ion binding)	NA	0	0	0	0.112934	0.084687	0.039148	789.23	9.6243	0.000610939	0.00224108
Solyc04g077830.2	GO:0005516(calmodulin binding);GO:0005634(nucleus);GO:0005886(plasma membrane);GO:0008150(biological_process)	03018(RNA degradation)	0	0	0	0.111343	0.033181	0.104448	829.907	9.69681	0.000620113	0.00227293	ATP-dependent RNA helicase DHX36
Solyc00g272810.1	NA	NA	0	0	0.142194	0.306994	0.740935	0.843708	13.3032	3.7337	0.000662594	0.00241752
Solyc08g065590.2	GO:0004197(cysteine-type endopeptidase activity);GO:0006624(vacuolar protein processing);GO:0051603(proteolysis involved in cellular protein catabolic process)	NA	0	0	0.019719	0.081467	0.076525	0.270585	21.7342	4.4419	0.000670132	0.00244193
Solyc02g036220.1	GO:0003674(molecular_function);GO:0005576(extracellular region);GO:0008150(biological_process);GO:0016021(integral component of membrane)	NA	0	0	0.23756	0.653524	1.5784	0.969679	13.477	3.75243	0.000708212	0.00257136
Solyc04g014220.1	GO:0043161(proteasome-mediated ubiquitin-dependent protein catabolic process);GO:0061630(ubiquitin protein ligase activity)	00563(Glycosylphosphatidylinositol(GPI)-anchor biosynthesis)	0.097091	0.08749	0	0.385771	0.407753	0.575745	7.41826	2.89108	0.000713508	0.00258896	hypothetical protein
Solyc03g031560.3	GO:0005737(cytoplasm);GO:0005739(mitochondrion);GO:0009245(lipid A biosynthetic process);GO:0016410(N-acyltransferase activity);GO:0043764(UDP-3-O-[3-hydroxymyristoyl] glucosamine N-acyltransferase activity);GO:2001289(lipid X metabolic process)	NA	0.300507	0.234294	0.158171	0.636874	1.22486	0.375402	3.22833	1.69079	0.000718768	0.002606
Solyc07g043000.3	GO:0006869(lipid transport);GO:0008289(lipid binding)	NA	0	0	0	0.093696	0.066651	0.200804	1203.84	10.2334	0.000719776	0.00260924
Solyc12g005440.1	GO:0005737(cytoplasm);GO:0009735(response to cytokinin);GO:0016740(transferase activity);GO:0016747(transferase activity, transferring acyl groups other than amino-acyl groups)	00940(Phenylpropanoid biosynthesis);00945(Stilbenoid, diarylheptanoid and gingerol biosynthesis);00941(Flavonoid biosynthesis)	0.169212	0	0.187194	2.10007	2.09121	2.38007	18.4378	4.2046	0.000735484	0.00266201	pelargonidin 3-O-(6-caffeoylglucoside) 5-O-(6-O-malonylglucoside) 4'''-malonyltransferase-like
Solyc02g083690.2	GO:0003674(molecular_function);GO:0005737(cytoplasm);GO:0005886(plasma membrane);GO:0009409(response to cold);GO:0009414(response to water deprivation);GO:0009644(response to high light intensity);GO:0009651(response to salt stress)	04144(Endocytosis)	0.045442	0.038091	0	0.242381	0.318125	0.193052	9.02108	3.1733	0.000750281	0.00271047	uncharacterized LOC101263663
Solyc08g077010.1	GO:0003677(DNA binding);GO:0005634(nucleus);GO:0005737(cytoplasm);GO:0006351(transcription, DNA-templated);GO:0006355(regulation of transcription, DNA-templated)	NA	0	0	0	0.16969	0.235481	0.182877	1960.16	10.9368	0.000763147	0.0027535
Solyc01g011430.3	GO:0004144(diacylglycerol O-acyltransferase activity);GO:0005886(plasma membrane);GO:0019432(triglyceride biosynthetic process);GO:0047196(long-chain-alcohol O-fatty-acyltransferase activity)	00073(Cutin, suberine and wax biosynthesis)	0.143269	0.083001	0.068977	0.264596	0.512739	0.483051	4.26892	2.09387	0.000764317	0.00275643	O-acyltransferase WSD1
Solyc05g051400.3	GO:0003735(structural constituent of ribosome);GO:0006412(translation)	NA	1.84659	2.3419	0.888309	3.36726	2.61434	4.33059	2.03124	1.02236	0.000766067	0.00276231
Solyc03g007710.3	GO:0003674(molecular_function);GO:0005634(nucleus);GO:0005886(plasma membrane);GO:0008150(biological_process)	NA	0.29076	0.314806	0.345874	1.04827	0.6282	0.850563	2.65601	1.40926	0.000774433	0.00279074
Solyc08g081690.3	GO:0005886(plasma membrane)	04626(Plant-pathogen interaction)	0.098817	0.108631	0.108788	0.223275	0.295394	0.313284	2.6308	1.3955	0.000799774	0.00287533	NADPH oxidase
Solyc05g052830.3	GO:0003333(amino acid transmembrane transport);GO:0005886(plasma membrane);GO:0015171(amino acid transmembrane transporter activity)	NA	0.137735	0.165549	0.190606	0.343518	0.445235	0.513784	2.6373	1.39906	0.000809215	0.00290655
Solyc02g077770.3	NA	NA	1.89571	2.21966	1.12185	3.53974	3.09974	4.13392	2.05708	1.0406	0.000820339	0.00294285
Solyc06g008790.3	GO:0005524(ATP binding);GO:0005634(nucleus);GO:0005737(cytoplasm);GO:0005886(plasma membrane);GO:0006952(defense response);GO:0009626(plant-type hypersensitive response);GO:0009814(defense response, incompatible interaction);GO:0043531(ADP binding)	04626(Plant-pathogen interaction)	0.087705	0.097628	0.062382	0.264971	0.237693	0.183391	2.76953	1.46964	0.000852352	0.00304587	putative late blight resistance protein homolog R1B-14
Solyc11g007650.1	GO:0004842(ubiquitin-protein transferase activity);GO:0019005(SCF ubiquitin ligase complex);GO:0031146(SCF-dependent proteasomal ubiquitin-dependent protein catabolic process)	NA	0.679942	0.419459	0.240452	0.737833	2.14795	1.19463	3.04542	1.60664	0.000865941	0.00309108
Solyc08g082680.3	GO:0005575(cellular_component);GO:0008150(biological_process);GO:0008270(zinc ion binding)	04141(Protein processing in endoplasmic reticulum);04120(Ubiquitin mediated proteolysis)	0.617105	0.56221	0.443754	2.00697	1.26357	0.964735	2.60943	1.38373	0.000866722	0.00309339	E3 ubiquitin-protein ligase synoviolin
Solyc03g096965.1	GO:0016020(membrane);GO:0016709(oxidoreductase activity, acting on paired donors, with incorporation or reduction of molecular oxygen, NAD(P)H as one donor, and incorporation of one atom of oxygen);GO:0044550(secondary metabolite biosynthetic process)	00903(Limonene and pinene degradation);00945(Stilbenoid, diarylheptanoid and gingerol biosynthesis)	0	0	0.03502	0.188237	0.088964	0.394235	19.1729	4.261	0.000867728	0.00309602	CYP77A3p family protein
Solyc12g096820.1	GO:0009813(flavonoid biosynthetic process);GO:0043231(intracellular membrane-bounded organelle);GO:0052696(flavonoid glucuronidation);GO:0080043(quercetin 3-O-glucosyltransferase activity);GO:0080044(quercetin 7-O-glucosyltransferase activity)	01210(2-Oxocarboxylic acid metabolism);00380(Tryptophan metabolism);00966(Glucosinolate biosynthesis)	0.223879	0.058979	0.061752	0.642899	0.432915	0.457516	4.44946	2.15363	0.000872284	0.00311036	UDP-glycosyltransferase 74B1-like
Solyc09g007020.2	GO:0003674(molecular_function);GO:0005576(extracellular region);GO:0008150(biological_process)	04075(Plant hormone signal transduction);04626(Plant-pathogen interaction)	0	0	0.070845	0.843086	1.495	0.936154	46.2169	5.53035	0.000884139	0.00314971	pathogenesis-related leaf protein 4
Solyc09g007710.3	GO:0005737(cytoplasm);GO:0006952(defense response);GO:0007165(signal transduction);GO:0016021(integral component of membrane);GO:0043531(ADP binding)	03040(Spliceosome);04141(Protein processing in endoplasmic reticulum);04144(Endocytosis)	0.093831	0.163836	0.133479	0.361477	0.256776	0.336967	2.44211	1.28813	0.000887844	0.00316047	HSPA4 nucleotide-binding domain protein
Solyc02g021660.2	GO:0004674(protein serine/threonine kinase activity);GO:0005524(ATP binding);GO:0005576(extracellular region);GO:0006468(protein phosphorylation);GO:0016021(integral component of membrane);GO:0016301(kinase activity);GO:0016310(phosphorylation)	04626(Plant-pathogen interaction)	0	0	0	0.338644	0.122072	0.279908	2468.75	11.2696	0.000914243	0.00324445	hypothetical protein
Solyc10g076400.2	GO:0005794(Golgi apparatus);GO:0016413(O-acetyltransferase activity);GO:0071554(cell wall organization or biogenesis)	NA	0.370168	1.19503	0.822945	1.47912	1.72539	1.94035	2.15434	1.10724	0.000922127	0.00327092
Solyc04g071640.1	GO:0003674(molecular_function);GO:0005576(extracellular region);GO:0007338(single fertilization);GO:0009567(double fertilization forming a zygote and endosperm);GO:0016023(cytoplasmic, membrane-bounded vesicle);GO:0031982(vesicle);GO:0080155(regulation of double fertilization forming a zygote and endosperm);GO:2000008(regulation of protein localization to cell surface)	NA	0	0	0	0.395734	0.12439	0.828753	4496.26	12.1345	0.000934876	0.00331106
Solyc01g102350.3	GO:0005576(extracellular region);GO:0005618(cell wall);GO:0016787(hydrolase activity);GO:0052689(carboxylic ester hydrolase activity);GO:0071555(cell wall organization)	00600(Sphingolipid metabolism)	0.170884	0.469784	0.343683	0.629224	1.30014	0.625904	2.5959	1.37623	0.000940593	0.00332885	long chain base biosynthesis protein 2a-like
Solyc06g051040.3	GO:0005515(protein binding);GO:0005634(nucleus);GO:0007094(mitotic spindle assembly checkpoint)	NA	0.235249	0.120341	0.23812	0.429678	0.639659	0.422825	2.51328	1.32957	0.000968392	0.0034198
Solyc05g043330.3	GO:0005576(extracellular region);GO:0016042(lipid catabolic process);GO:0016788(hydrolase activity, acting on ester bonds);GO:0052689(carboxylic ester hydrolase activity)	00561(Glycerolipid metabolism)	0.498434	0.619791	0.74223	1.22472	1.14177	1.47886	2.06689	1.04746	0.000982588	0.00346463	hypothetical protein
Solyc10g051130.2	GO:0006855(drug transmembrane transport);GO:0015238(drug transmembrane transporter activity)	NA	0.278621	0.372904	0.409583	0.607921	0.916227	0.785401	2.17654	1.12204	0.000986671	0.00347797
Solyc08g076170.1	NA	NA	0.568687	0.387943	0.673006	1.80215	4.03493	1.59611	4.56126	2.18943	0.000992249	0.00349656
Solyc03g116910.3	GO:0003824(catalytic activity);GO:0005737(cytoplasm);GO:0005829(cytosol);GO:0007623(circadian rhythm);GO:0009409(response to cold);GO:0009809(lignin biosynthetic process);GO:0016621(cinnamoyl-CoA reductase activity);GO:0050662(coenzyme binding);GO:0055114(oxidation-reduction process)	00940(Phenylpropanoid biosynthesis)	0.235002	0.188963	0.289276	0.739016	0.778277	0.495711	2.82233	1.49689	0.0010217	0.0035903	cinnamoyl-CoA reductase
Solyc02g061760.3	GO:0006855(drug transmembrane transport);GO:0015238(drug transmembrane transporter activity)	NA	1.0636	0.340544	0.881707	2.38574	1.21895	1.90924	2.4122	1.27035	0.00103246	0.00362224
Solyc01g057080.1	GO:0003677(DNA binding);GO:0003700(transcription factor activity, sequence-specific DNA binding);GO:0005634(nucleus);GO:0006351(transcription, DNA-templated);GO:0006355(regulation of transcription, DNA-templated);GO:0009873(ethylene-activated signaling pathway);GO:0010200(response to chitin)	NA	1.13599	1.22736	1.02384	3.37952	2.33273	3.13583	2.61221	1.38527	0.00103333	0.00362475
Solyc01g073880.2	GO:0005634(nucleus)	NA	0.369719	0.631966	0.631087	1.78737	1.1141	1.88208	2.92971	1.55076	0.0010434	0.00365803
Solyc05g012740.2	GO:0005524(ATP binding);GO:0006952(defense response);GO:0043531(ADP binding)	04626(Plant-pathogen interaction)	0	0	0	0.009112	0.123044	0.011199	477.85	8.90041	0.00104499	0.00366228	putative late blight resistance protein homolog R1B-14
Solyc01g008620.3	GO:0004553(hydrolase activity, hydrolyzing O-glycosyl compounds);GO:0030247(polysaccharide binding);GO:0046658(anchored component of plasma membrane)	00500(Starch and sucrose metabolism)	0.122802	0.01872	0.575495	3.06175	2.27227	2.77956	11.3157	3.50026	0.00106651	0.00373376	glucan endo-1
Solyc12g096130.2	NA	NA	8.82975	9.1762	6.0929	18.5395	17.8176	16.0165	2.17328	1.11988	0.00107229	0.00375229
Solyc06g068620.3	GO:0003674(molecular_function);GO:0005739(mitochondrion);GO:0008150(biological_process)	NA	0.260052	0.060979	0.116624	0.451526	0.298862	0.640343	3.17769	1.66798	0.00107886	0.003773
Solyc05g050490.3	GO:0005515(protein binding);GO:0005524(ATP binding);GO:0005783(endoplasmic reticulum);GO:0006810(transport);GO:0006820(anion transport);GO:0009507(chloroplast);GO:0016020(membrane);GO:0016887(ATPase activity);GO:0045048(protein insertion into ER membrane);GO:0046872(metal ion binding)	NA	0.274045	0.238115	0.399881	0.863631	0.752942	0.743372	2.58754	1.37158	0.00115731	0.00402372
Solyc02g024070.3	GO:0003677(DNA binding);GO:0003700(transcription factor activity, sequence-specific DNA binding);GO:0005634(nucleus);GO:0006351(transcription, DNA-templated);GO:0006355(regulation of transcription, DNA-templated);GO:0008289(lipid binding);GO:0009855(determination of bilateral symmetry);GO:0009944(polarity specification of adaxial/abaxial axis);GO:0009955(adaxial/abaxial pattern specification);GO:…	NA	0.035242	0.075899	0.037953	0.090188	0.231323	0.278643	4.02534	2.00911	0.00116471	0.00404626
Solyc02g081600.3	GO:0005385(zinc ion transmembrane transporter activity);GO:0005886(plasma membrane);GO:0071577(zinc II ion transmembrane transport)	NA	0.296789	0.059087	0.065965	0.4892	0.901713	0.457084	4.38079	2.13119	0.00117283	0.00406898
Solyc07g054120.2	GO:0005618(cell wall);GO:0006952(defense response);GO:0007165(signal transduction);GO:0050832(defense response to fungus)	04626(Plant-pathogen interaction)	0.056384	0.029939	0.136869	0.290598	0.335148	0.404993	4.61817	2.20732	0.00118472	0.0041059	EIX receptor 1
Solyc03g006370.3	NA	NA	0.100779	0.156112	0.142455	0.360476	0.284551	0.453793	2.75155	1.46024	0.00120243	0.00416041
Solyc04g005920.1	GO:0003674(molecular_function);GO:0005634(nucleus);GO:0008150(biological_process)	NA	0	0.164796	0	0.707789	0.563128	0.451462	10.4516	3.38565	0.00120946	0.00418287
Solyc09g056130.3	GO:0003674(molecular_function);GO:0005737(cytoplasm);GO:0008150(biological_process)	NA	0.725782	1.05913	0.915612	1.40412	2.1511	2.31357	2.17321	1.11983	0.00121592	0.00420332
Solyc08g079545.1	GO:0003676(nucleic acid binding);GO:0005634(nucleus);GO:0008150(biological_process)	NA	0.011113	0.052797	0.023759	0.145435	0.128429	0.215489	5.58182	2.48074	0.00124498	0.00429359
Solyc05g008170.1	NA	NA	3.03323	2.06616	3.11761	5.89541	6.06141	7.39383	2.35495	1.2357	0.00126486	0.00435814
Solyc03g116070.1	GO:0005515(protein binding);GO:0005634(nucleus);GO:0006351(transcription, DNA-templated);GO:0006355(regulation of transcription, DNA-templated);GO:0007275(multicellular organism development);GO:0046872(metal ion binding);GO:0048509(regulation of meristem development)	NA	0.506115	0.128178	0.480927	2.46098	2.20738	1.3967	5.43845	2.4432	0.0012729	0.00438128
Solyc01g058250.2	GO:0009416(response to light stimulus);GO:0009686(gibberellin biosynthetic process);GO:0009740(gibberellic acid mediated signaling pathway);GO:0016707(gibberellin 3-beta-dioxygenase activity)	00904(Diterpenoid biosynthesis)	0	0	0	0.064806	0.037442	0.149324	838.573	9.71179	0.0012771	0.00439376	gibberellin 3-beta-dioxygenase 1-like
Solyc01g103980.3	GO:0005634(nucleus);GO:0008270(zinc ion binding);GO:0010200(response to chitin);GO:0016021(integral component of membrane)	NA	0.410721	0.403557	0.433744	0.611487	1.30203	0.837878	2.20461	1.14052	0.00128756	0.00442447
Solyc02g092250.3	GO:0016020(membrane);GO:0016709(oxidoreductase activity, acting on paired donors, with incorporation or reduction of molecular oxygen, NAD(P)H as one donor, and incorporation of one atom of oxygen);GO:0044550(secondary metabolite biosynthetic process)	00909(Sesquiterpenoid and triterpenoid biosynthesis)	0.336622	0.38386	0.443155	0.956279	0.932058	0.590937	2.13062	1.09128	0.00129304	0.0044387	premnaspirodiene oxygenase
Solyc12g017880.2	GO:0005576(extracellular region);GO:0016020(membrane);GO:0016021(integral component of membrane);GO:0046872(metal ion binding);GO:0055114(oxidation-reduction process)	NA	0	0	0	0.064902	0.157257	0.088422	1035.27	10.0158	0.00133628	0.00457422
Solyc01g111800.3	GO:0005887(integral component of plasma membrane);GO:0015179(L-amino acid transmembrane transporter activity);GO:0015203(polyamine transmembrane transporter activity);GO:0015297(antiporter activity)	03015(mRNA surveillance pathway)	0.348362	0.47152	0.544054	0.668967	1.11531	1.37399	2.31556	1.21136	0.0013467	0.00460647	hypothetical protein
Solyc07g061920.3	GO:0000148(1,3-beta-D-glucan synthase complex);GO:0003843(1,3-beta-D-glucan synthase activity);GO:0005886(plasma membrane)	00500(Starch and sucrose metabolism)	0.070765	0.062081	0.057216	0.133068	0.151414	0.207203	2.58697	1.37126	0.00137532	0.00469532	flagellar associated protein, callose synthase-like protein
Solyc05g051380.3	GO:0003677(DNA binding);GO:0003700(transcription factor activity, sequence-specific DNA binding);GO:0005634(nucleus);GO:0006351(transcription, DNA-templated);GO:0006355(regulation of transcription, DNA-templated);GO:0009873(ethylene-activated signaling pathway);GO:0010492(maintenance of shoot apical meristem identity);GO:0060771(phyllotactic patterning);GO:0060772(leaf phyllotactic patterning);GO…	NA	0.142316	0.039996	0.204584	0.5285	0.62547	0.291041	3.73488	1.90106	0.0013926	0.00474923
Solyc01g010360.3	GO:0005737(cytoplasm);GO:0019904(protein domain specific binding);GO:0045309(protein phosphorylated amino acid binding)	NA	0.139991	0.012389	0	0.416089	0.499252	0.315257	8.07585	3.01361	0.00139276	0.00474923
[truncated: 255 more rows]

## Sheet: Table S2
Table S2. Down-regulated genes in the fruit of sldml2-3 mutant during the pathogenic process of B. cinerea compared with the wild-type. GO, gene ontology; KEGG, Kyoto Encyclopedia of Genes and Genomes; FPKM, fragments per kilobase of exon per million mapped fragments; WT, wild-type; Rep, replicate.
[truncated: 881 more rows]

[truncated: 3 more sheets: Table S3, Table S4, Table S5]
